# Supplementary material for: Genetic diversity of Bartonella infection in residential and field rodents in Hebei, China
Source: Front Microbiol. 2022 Nov 25;13:1039665. doi: 10.3389/fmicb.2022.1039665 (PMC9732461; doi:10.3389/fmicb.2022.1039665)
Supplement: Supplementary file 1 [file Data_Sheet_1.fasta]

>Shuangqiao-Rn16 [org=Bartonella japonica] [isolate=Shuangqiao-Rn16] [isolation_source=spleen] [host=Rattus norvegicus] [country=China:Chengde city] [collection_date=2020] Bartonella japonica isolate Shuangqiao-Rn16 16S ribosomal RNA gene, partial sequence.
AGAGTTTGATCCTGGCTCAGAACGAACGCTGGCGGCAGGCTTAACACATGCAAGTCGAGCGCACTCTTATGAGTGAGCGGCAAACGGGTGAGTAACGCGTGGGAATCTACCCATTTCTACGGAATAACACAGAGAAATTTGTGCTAATACCGTATACGTCCTATTAGGAGAAAGATTTATCGGAGATGGATGAGCCCGCGTTGGATTAGCTAGTTGGTAAGGTAAAGGCTTACCAAGGCGACGATCCATAGCTGGTCTGAGAGGATGATCAGCCACACTGGGACTGAGACACGGCCCAGACTCCTACGGGAGGCAGCAGTGGGGAATATTGGACAATGGGGGCAACCCTGATCCAGCCATGCCGCGTGAGTGATGAAGGCCCTAGGGTTGTAAAGCTCTTTCACCGGTGAAGATAATGACGGTAACCGGAGAAGAAGCCCCGGCTAACTTCGTGCCAGCAGCCGCGGTAATACGAAGGGGGCTAGCGTTGTTCGGATTTACTGGGCGTAAAGCGCACGTAGGCGGATATTTAAGTCAGAGGTGAAATCCCAGGGCTCAACCCTGGAACTGCCTTTGATACTGGATATCTTGAGTGTGGAAGAGGTGAGTGGAATTCCGAGTGTAGAGGTAAAATTCGTAGATATTCGGAGGAACACCAGTGGCGAAGGCGGCTCACTGGTCCATTACTGACGCTGAGGTGCGAAAGCGTGGGGAGCAAACAGGATTAGATACCCTGGTAGTCCACGCCGTAAACGATGAATGTTAGCCGTCGGGCGGTTTACTGCTCGGTGGCGCAGCTAACGCATTAAACATTCCGCCTGGGGAGTACGGTCGCAAGATTAAAACTCAAAGGAATTGACGGGGGCCCGCACAAGCGGTGGAGCATGTGGTTTAATTCGAAGCAACGCGCAGAACCTTACCAGCCCTTGACATCCCGATCGCGGAGAGTGGAGACACTCTCCTTCAGTTAGGCTGGATCGGTGACAGGTGCTGCATGGCTGTCGTCAGCTCGTGTCGTGAGATGTTGGGTTAAGTCCCGCAACGAGCGCAACCCTCGCCCTTAGTTGCCAGCATTTAGTTGGGCACTCTAAGGGGACTGCCGGTGATAAGCCGAGAGGAAGGTGGGGATGACGTCAAGTCCTCATGGCCCTTACGGGCTGGGCTACACACGTGCTACAATGGTGGTGACAGTGGGCAGCGAGACCGCGAGGTCGAGCTAATCTCCAAAAGCCATCTCAGTTCGGATTGCACTCTGCAACTCGAGTGCATGAAGTTGGAATCGCTAGTAATCGTGGATCAGCATGCCACGGTGAATACGTTCCCGGGCCTTGTACACACCGCCCGTCACACCATGGGAGTTGGTTTTACCCGAAGGTGCTGTGCTAACCGCAAGGAGGCAGGTAACCACGG
>Shuangqiao-Rn46 [org=Uncultured Bartonella sp.] [isolate=Shuangqiao-Rn46] [isolation_source=spleen] [host=Rattus norvegicus] [country=China:Chengde city] [collection_date=2020] Uncultured Bartonella sp. isolate Shuangqiao-Rn46 16S ribosomal RNA gene, partial sequence.
AGAGTTTGATTCTGGCTCAGAACGAACGCTGGCGGCAGGCTTAACACATGCAAGTCGAGCGCACTCTTATGAGTGAGCGGCAGACGGGTGAGTAACGCGTGGGAATCTACCCTTTTCTACGGAATAACACAGAGAAATTTGTGCTAATACCGTATACGTCCTACTGGAGAAAGATTTATCGGAGAAGGATGAGCCCGCGTTGGATTAGCTAGTTGGTGAGGTAAAGGCTCACCAAGGCGACGATCCATAGCTGGTCTGAGAGGATGATCAGCCACACTGGGACTGAGACACGGCCCAGACTCCTACGGGAGGCAGCAGTGGGGAATATTGGACAATGGGGGCAACCCTGATCCAGCCATGCCGCGTGAGTGATGAAGGCCCTAGGGTTGTAAAGCTCTTTCACCGGTGAAGATAATGACGGTAACCGGAGAAGAAGCCCCGGCTAACTTCGTGCCAGCAGCCGCGGTAATACGAAGGGGGCTAGCGTTGTTCGGATTTACTGGGCGTAAAGCGCATGTAGGCGGATATTTAAGTCAGAGGTGAAATCCCAGGGCTCAACCCTGGAACTGCCTTTGATACTGGATGTCTTGAGTGTGGAAGAGGTGAGTGGAATTCCGAGTGTAGAGGTAAAATTCGTAGATATTCGGAGGAACACCAGTGGCGAAGGCGGCTCACTGGTCCATTACTGACGCTGAGGTGCGAAAGCGTGGGGAGCAAACAGGATTAGATACCCTGGTAGTCCACGCCGTAAACGATGAATGTTAGCCGTTGGGTGGTTTACTGCTCAGTGGCGCAGCTAACGCATTAAACATTCCGCCTGGGGAGTACGGTCGCAAGATTAAAACTCAAAGGAATTGACGGGGGCCCGCACAAGCGGTGGAGCATGTGGTTTAATTCGAAGCAACGCGCAGAACCTTACCAGCCCTTGACATCCCGATCGCAGGAAGTGGAGACACTTCCCTTCAGTTCGGCTGGATCGGAGACAGGTGCTGCATGGCTGTCGTCAGCTCGTGTCGTGAGATGTTGGGTTAAGTCCCGCAACGAGCGCAACCCTCGCCCTTAGTTGCCAGCATTTAGTTGGGCACTCTAGGGGGACTGCCGGTGATAAGCCGAGAGGAAGGTGGGGATGACGTCAAGTCCTCATGGCCCTTACGGGCTGGGCTACACACGTGCTACAATGGTGGTGACAGTGGGCAGCGAGATCGCAAGGTCGAGCTAATCTCCAAAAGCCATCTCAGTTCGGATTGCACTCTGCAACTCGAGTGCATGAAGTTGGAATCGCTAGTAATCGTGGATCAGCATGCCACGGTGAATACGTTCCCGGGCCTTGTACACACCGCCCGTCACACCATGGGAGTTGGTTTTACCCGAAGGTGCTGTGCTAACCGCAAGGAGGCAGGTAACCACGG
>Shuangqiao-Rn47 [org=Uncultured Bartonella sp.] [isolate=Shuangqiao-Rn47] [isolation_source=spleen] [host=Rattus norvegicus] [country=China:Chengde city] [collection_date=2020] Uncultured Bartonella sp. isolate Shuangqiao-Rn47 16S ribosomal RNA gene, partial sequence.
AGAGTTTGATTCTGGCTCAGAACGAACGCTGGCGGCAGGCTTAACACATGCAAGTCGAGCGCACTCTTATGAGTGAGCGGCAGACGGGTGAGTAACGCGTGGGAATCTACCCTTTTCTACGGAATAACACAGAGAAATTTGTGCTAATACCGTATACGTCCTACTGGAGAAAGATTTATCGGAGAAGGATGAGCCCGCGTTGGATTAGCTAGTTGGTGAGGTAAAGGCTCACCAAGGCGACGATCCATAGCTGGTCTGAGAGGATGATCAGCCACACTGGGACTGAGACACGGCCCAGACTCCTACGGGAGGCAGCAGTGGGGAATATTGGACAATGGGGGCAACCCTGATCCAGCCATGCCGCGTGAGTGATGAAGGCCCTAGGGTTGTAAAGCTCTTTCACCGGTGAAGATAATGACGGTAACCGGAGAAGAAGCCCCGGCTAACTTCGTGCCAGCAGCCGCGGTAATACGAAGGGGGCTAGCGTTGTTCGGATTTACTGGGCGTAAAGCGCATGTAGGCGGATATTTAAGTCAGAGGTGAAATCCCAGGGCTCAACCCTGGAACTGCCTTTGATACTGGATGTCTTGAGTGTGGAAGAGGTGAGTGGAATTCCGAGTGTAGAGGTAAAATTCGTAGATATTCGGAGGAACACCAGTGGCGAAGGCGGCTCACTGGTCCATTACTGACGCTGAGGTGCGAAAGCGTGGGGAGCAAACAGGATTAGATACCCTGGTAGTCCACGCCGTAAACGATGAATGTTAGCCGTTGGGTGGTTTACTGCTCAGTGGCGCAGCTAACGCATTAAACATTCCGCCTGGGGAGTACGGTCGCAAGATTAAAACTCAAAGGAATTGACGGGGGCCCGCACAAGCGGTGGAGCATGTGGTTTAATTCGAAGCAACGCGCAGAACCTTACCAGCCCTTGACATCCCGATCGCAGGAAGTGGAGACACTTCCCTTCAGTTCGGCTGGATCGGAGACAGGTGCTGCATGGCTGTCGTCAGCTCGTGTCGTGAGATGTTGGGTTAAGTCCCGCAACGAGCGCAACCCTCGCCCTTAGTTGCCAGCATTTAGTTGGGCACTCTAGGGGGACTGCCGGTGATAAGCCGAGAGGAAGGTGGGGATGACGTCAAGTCCTCATGGCCCTTACGGGCTGGGCTACACACGTGCTACAATGGTGGTGACAGTGGGCAGCGAGATCGCAAGGTCGAGCTAATCTCCAAAAGCCATCTCAGTTCGGATTGCACTCTGCAACTCGAGTGCATGAAGTTGGAATCGCTAGTAATCGTGGATCAGCATGCCACGGTGAATACGTTCCCGGGCCTTGTACACACCGCCCGTCACACCATGGGAGTTGGTTTTACCCGAAGGTGCTGTGCTAACCGCAAGGAGGCAGGTAACCACGG
>Shuangqiao-Rn48 [org=Bartonella rattimassiliensis] [isolate=Shuangqiao-Rn48] [isolation_source=spleen] [host=Rattus norvegicus] [country=China:Chengde city] [collection_date=2020] Bartonella rattimassiliensis isolate Shuangqiao-Rn48 16S ribosomal RNA gene, partial sequence.
AGAGTTTGATCCTGGCTCAGAACGAACGCTGGCGGCAGGCTTAACACATGCAAGTCGAGCGCACTCTTTTTAGAGTGAGCGGCAAACGGGTGAGTAACGCGTGGGAATCTACCCATTTCTACGGAATAACACAGAGAAATTTGTGCTAATACCGTATACGTCCTATTGGAGAAAGATTTATCGGAGATGGATGAGCCCGCGTTGGATTAGCTAGTTGGTGAGGTAACGGCTCACCAAGGCGACGATCCATAGCTGGTCTGAGAGGATGATCAGCCACACTGGGACTGAGACACGGCCCAGACTCCTACGGGAGGCAGCAGTGGGGAATATTGGACAATGGGGGCAACCCTGATCCAGCCATGCCGCGTGAGTGATGAAGGCCCTAGGGTTGTAAAGCTCTTTCACCGGTGAAGATAATGACGGTAACCGGAGAAGAAGCCCCGGCTAACTTCGTGCCAGCAGCCGCGGTAATACGAAGGGGGCTAGCGTTGTTCGGATTTACTGGGCGTAAAGCGCACGTAGGCGGATATTTAAGTCAGAGGTGAAATCCCAGGGCTTAACCCTGGAACTGCCTTTGATACTGGATATCTTGAGTGTGGAAGAGGTGAGTGGAATTCCGAGTGTAGAGGTAAAATTCGTAGATATTCGGAGGAACACCCAGTGGCGAAGGCGGCTCACTGGTCCATTACTGACGCTGAGGTGCGAAAGCGTGGGGAGCAAACAGGATTAGATACCCTGGTAGTCCACGCCGTAAACGATGAATGTTAGCCGTCGGGCGGTTTACTGCTCGGTGGCGCAGCTAACGCGTTAAACATTCCGCCTGGGGAGTACGGTCGCAAGATTAAAACTCAAAGGAATTGACGGGGGCCCGCACAAGCGGTGGAGCATGTGGTTTAATTCGAAGCAACGCGCAGAACCTTACCAGCCCTTGACATCCCGATCGCGGAAGGTGGAGACACCCTCCTTCAGTTAGGCTGGATCGGAGACAGGTGCTGCATGGCTGTCGTCAGCTCGTGTCGTGAGATGTTGGGTTAAGTCCCGCAACGAGCGCAACCCTCGCCCTTAGTTGCCATCATTTAGTTGGGCACTCTAAGGGGACTGCCGGTGATAAGCCGAGAGGAAGGTGGGGATGACGTCAAGTCCTCATGGCCCTTACGGGCTGGGCTACACACGTGCTACAATGGTGGTGACAGTGGGCAGCGAGACCGCGAGGTCGAGCTAATCTCCAAAAGCCATCTCAGTTCGGATTGCACTCTGCAACTCGAGTGCATGAAGTTGGAATCGCTAGTAATCGTGGATCAGCATGCCACGGTGAATACGTTCCCGGGCCTTGTACACACCGCCCGTCACACCATGGGAGTTGGTTTTACCCGAAGGTGCTGTGCTAACCGCAAGGAGGCAGGCAACCACGG
>Chengde-Rn25 [org=Bartonella rattimassiliensis] [isolate=Chengde-Rn25] [isolation_source=spleen] [host=Rattus norvegicus] [country=China:Chengde city] [collection_date=2020] Bartonella rattimassiliensis isolate Chengde-Rn25 16S ribosomal RNA gene, partial sequence.
AGAGTTTGATCCTGGCTCAGAACGAACGCTGGCGGCAGGCTTAACACATGCAAGTCGAGCGCACTCTTTTTAGAGTGAGCGGCAAACGGGTGAGTAACGCGTGGGAATCTACCCATTTCTACGGAATAACACAGAGAAATTTGTGCTAATACCGTATACGTCCTATTGGAGAAAGATTTATCGGAGATGGATGAGCCCGCGTTGGATTAGCTAGTTGGTGAGGTAACGGCTCACCAAGGCGACGATCCATAGCTGGTCTGAGAGGATGATCAGCCACACTGGGACTGAGACACGGCCCAGACTCCTACGGGAGGCAGCAGTGGGGAATATTGGACAATGGGGGCAACCCTGATCCAGCCATGCCGCGTGAGTGATGAAGGCCCTAGGGTTGTAAAGCTCTTTCACCGGTGAAGATAATGACGGTAACCGGAGAAGAAGCCCCGGCTAACTTCGTGCCAGCAGCCGCGGTAATACGAAGGGGGCTAGCGTTGTTCGGATTTACTGGGCGTAAAGCGCACGTAGGCGGATATTTAAGTCAGAGGTGAAATCCCAGGGCTTAACCCTGGAACTGCCTTTGATACTGGATATCTTGAGTGTGGAAGAGGTGAGTGGAATTCCGAGTGTAGAGGTAAAATTCGTAGATATTCGGAGGAACACCCAGTGGCGAAGGCGGCTCACTGGTCCATTACTGACGCTGAGGTGCGAAAGCGTGGGGAGCAAACAGGATTAGATACCCTGGTAGTCCACGCCGTAAACGATGAATGTTAGCCGTCGGGCGGTTTACTGCTCGGTGGCGCAGCTAACGCGTTAAACATTCCGCCTGGGGAGTACGGTCGCAAGATTAAAACTCAAAGGAATTGACGGGGGCCCGCACAAGCGGTGGAGCATGTGGTTTAATTCGAAGCAACGCGCAGAACCTTACCAGCCCTTGACATCCCGATCGCGGAAGGTGGAGACACCCTCCTTCAGTTAGGCTGGATCGGAGACAGGTGCTGCATGGCTGTCGTCAGCTCGTGTCGTGAGATGTTGGGTTAAGTCCCGCAACGAGCGCAACCCTCGCCCTTAGTTGCCATCATTTAGTTGGGCACTCTAAGGGGACTGCCGGTGATAAGCCGAGAGGAAGGTGGGGATGACGTCAAGTCCTCATGGCCCTTACGGGCTGGGCTACACACGTGCTACAATGGTGGTGACAGTGGGCAGCGAGACCGCGAGGTCGAGCTAATCTCCAAAAGCCATCTCAGTTCGGATTGCACTCTGCAACTCGAGTGCATGAAGTTGGAATCGCTAGTAATCGTGGATCAGCATGCCACGGTGAATACGTTCCCGGGCCTTGTACACACCGCCCGTCACACCATGGGAGTTGGTTTTACCCGAAGGTGCTGTGCTAACCGCAAGGAGGCAGGCAACCACGG
>Chengde-Rn34 [org=Bartonella grahamii] [isolate=Chengde-Rn34] [isolation_source=spleen] [host=Rattus norvegicus] [country=China:Chengde city] [collection_date=2020] Bartonella grahamii isolate Chengde-Rn34 16S ribosomal RNA gene, partial sequence.
AGAGTTTGATCCTGGCTCAGAACGAACGCTGGCGGCAGGCTTAACACATGCAAGTCGAGCGCACTCTTTTAGAGTGAGCGGCAAACGGGTGAGTAACGCGTGGGAATCTACCCATCTCTACGGAATAACACAGAGAAATTTGTGCTAATACCGTATACGTCCTTTTTGGAGAAAGATTTATCGGAGATGGATGAGCCCGCGTTGGATTAGCTAGTTGGTGAGGTAACGGCTCACCAAGGCGACGATCCATAGCTGGTCTGAGAGGATGATCAGCCACACTGGGACTGAGACACGGCCCAGACTCCTACGGGAGGCAGCAGTGGGGAATATTGGACAATGGGGGCAACCCTGATCCAGCCATGCCGCGTGAGTGATGAAGGCCCTAGGGTTGTAAAGCTCTTTCACCGGTGAAGATAATGACGGTAACCGGAGAAGAAGCCCCGGCTAACTTCGTGCCAGCAGCCGCGGTAATACGAAGGGGGCTAGCGTTGTTCGGATTTACTGGGCGTAAAGCGCACGTAGGCGGATATTTAAGTCAGAGGTGAAATCCCAGGGCTCAACCCTGGAACTGCCTTTGATACTGGATATCTTGAGTATGGAAGAGGTGAGTGGAATTCCGAGTGTAGAGGTAAAATTCGTAGATATTCGGAGGAACACCAGTGGCGAAGGCGGCTCACTGGTCCATTACTGACGCTGAGGTGCGAAAGCGTGGGGAGCAAACAGGATTAGATACCCTGGTAGTCCACGCCGTAAACGATGAATGTTAGCCGTCGGGCGGTTTACTGCTCGGTGGCGCAGCTAACGCATTAAACATTCCGCCTGGGGAGTACGGTCGCAAGATTAAAACTCAAAGGAATTGACGGGGGCCCGCACAAGCGGTGGAGCATGTGGTTTAATTCGAAGCAACGCGCAGAACCTTACCAGCCCTTGACATCCCGATCGCGGAAGGTGGAGACACCCTCCTTCAGTTAGGCTGGATCGGAGACAGGTGCTGCATGGCTGTCGTCAGCTCGTGTCGTGAGATGTTGGGTTAAGTCCCGCAACGAGCGCAACCCTCGCCCTTAGTTGCCAGCATTTAGTTGGGCACTCTAAGGGGACTGCCGGTGATAAGCCGAGAGGAAGGTGGGGATGACGTCAAGTCCTCATGGCCCTTACGGGCTGGGCTACACACGTGCTACAATGGTGGTGACAGTGGGCAGCGAGACCGCGAGGTCGAGCTAATCTCCAAAAGCCATCTCAGTTCGGATTGCACTCTGCAACTCGAGTGCATGAAGTTGGAATCGCTAGTAATCGTGGATCAGCATGCCACGGTGAATACGTTCCCGGGCCTTGTACACACCGCCCGTCACACCATGGGAGTTGGTTTTACCCGAAGGTGCTGTGCTAACCGCAAGGAGGCAGGCAACCACGG
>Chengde-Rn40 [org=Bartonella taylorii] [isolate=Chengde-Rn40] [isolation_source=spleen] [host=Rattus norvegicus] [country=China:Chengde city] [collection_date=2020] Bartonella taylorii isolate Chengde-Rn40 16S ribosomal RNA gene, partial sequence.
AGAGTTTGATCCTGGCTCAGAACGAACGCTGGCGGCAGGCTTAACACATGCAAGTCGAGCGCACTCCTTTGGAGTGAGCGGCAAACGGGTGAGTAACGCGTGGGAATCTACCCATCTCTACGGAATAACACAGAGAAATTTGTGCTAATACCGTATACGTCCCTTCGGGGAGAAAGATTTATCGGAGATGGATGAGCCCGCGTTGGATTAGCTAGTTGGTGAGGTAACGGCTCACCAAGGCGACGATCCATAGCTGGTCTGAGAGGATGATCAGCCACACTGGGACTGAGACACGGCCCAGACTCCTACGGGAGGCAGCAGTGGGGAATATTGGACAATGGGGGCAACCCTGATCCAGCCATGCCGCGTGAGTGATGAAGGCCCTAGGGTTGTAAAGCTCTTTCGCCGGTGAAGATAATGACGGTAACCGGAGAAGAAGCCCCGGCTAACTTCGTGCCAGCAGCCGCGGTAATACGAAGGGGGCTAGCGTTGTTCGGATTTACTGGGCGTAAAGCGCACGTAGGCGGATATTTAAGTCAGAGGTGAAATCCCAGGGCTCAACCCTGGAACTGCCTTTGATACTGGATGTCTTGAGTATGGAAGAGGTGAGTGGAATTCCGAGTGTAGAGGTAAAATTCGTAGATATTCGGAGGAACACCAGTGGCGAAGGCGGCTCACTGGTCCATTACTGACGCTGAGGTGCGAAAGCGTGGGGAGCAAACAGGATTAGATACCCTGGTAGTCCACGCCGTAAACGATGAATGTTAGCCGTCGGGCGGTTTACTGCTCGGTGGCGCAGCTAACGCATTAAACATTCCGCCTGGGGAGTACGGTCGCAAGATTAAAACTCAAAGGAATTGACGGGGGCCCGCACAAGCGGTGGAGCATGTGGTTTAATTCGAAGCAACGCGCAGAACCTTACCAGCCCTTGACATCCCGATCGCGGAAGGTGGAGACACCCTCCTTCAGTTAGGCTGGATCGGAGACAGGTGCTGCATGGCTGTCGTCAGCTCGTGTCGTGAGATGTTGGGTTAAGTCCCGCAACGAGCGCAACCCTCGCCCTTAGTTGCCAGCATTCAGTTGGGCACTCTAGGGGGACTGCCGGTGATAAGCCGAGAGGAAGGTGGGGATGACGTCAAGTCCTCATGGCCCTTACGGGCTGGGCTACACACGTGCTACAATGGTGGTGACAGTGGGCAGCGAGACCGCGAGGTCGAGCTAATCTCCAAAAGCCATCTCAGTTCGGATTGCACTCTGCAACTCGAGTGCATGAAGTTGGAATCGCTAGTAATCGTGGATCAGCATGCCACGGTGAATACGTTCCCGGGCCTTGTACACACCGCCCGTCACACCATGGGAGTTGGTTTTACCCGAAGGTGCTGTGCTAACCGCAAGGAGGCAGGCAACCACGG
>Shexian-Aa1 [org=Uncultured Bartonella sp.] [isolate=Shexian-Aa1] [isolation_source=spleen] [host=Apodemus agrarius] [country=China:Handan city] [collection_date=2020] Uncultured Bartonella sp. isolate Shexian-Aa1 16S ribosomal RNA gene, partial sequence.
AGAGTTTGATTCTGGCTCAGAACGAACGCTGGCGGCAGGCTTAACACATGCAAGTCGAGCGCACTCTTATGAGTGAGCGGCAGACGGGTGAGTAACGCGTGGGAATCTACCCTTTTCTACGGAATAACACAGAGAAATTTGTGCTAATACCGTATACGTCCTACTGGAGAAAGATTTATCGGAGAAGGATGAGCCCGCGTTGGATTAGCTAGTTGGTGAGGTAAAGGCTCACCAAGGCGACGATCCATAGCTGGTCTGAGAGGATGATCAGCCACACTGGGACTGAGACACGGCCCAGACTCCTACGGGAGGCAGCAGTGGGGAATATTGGACAATGGGGGCAACCCTGATCCAGCCATGCCGCGTGAGTGATGAAGGCCCTAGGGTTGTAAAGCTCTTTCACCGGTGAAGATAATGACGGTAACCGGAGAAGAAGCCCCGGCTAACTTCGTGCCAGCAGCCGCGGTAATACGAAGGGGGCTAGCGTTGTTCGGATTTACTGGGCGTAAAGCGCATGTAGGCGGATATTTAAGTCAGAGGTGAAATCCCAGGGCTCAACCCTGGAACTGCCTTTGATACTGGATGTCTTGAGTGTGGAAGAGGTGAGTGGAATTCCGAGTGTAGAGGTAAAATTCGTAGATATTCGGAGGAACACCAGTGGCGAAGGCGGCTCACTGGTCCATTACTGACGCTGAGGTGCGAAAGCGTGGGGAGCAAACAGGATTAGATACCCTGGTAGTCCACGCCGTAAACGATGAATGTTAGCCGTTGGGTGGTTTACTGCTCAGTGGCGCAGCTAACGCATTAAACATTCCGCCTGGGGAGTACGGTCGCAAGATTAAAACTCAAAGGAATTGACGGGGGCCCGCACAAGCGGTGGAGCATGTGGTTTAATTCGAAGCAACGCGCAGAACCTTACCAGCCCTTGACATCCCGATCGCAGGAAGTGGAGACACTTCCCTTCAGTTCGGCTGGATCGGAGACAGGTGCTGCATGGCTGTCGTCAGCTCGTGTCGTGAGATGTTGGGTTAAGTCCCGCAACGAGCGCAACCCTCGCCCTTAGTTGCCAGCATTTAGTTGGGCACTCTAGGGGGACTGCCGGTGATAAGCCGAGAGGAAGGTGGGGATGACGTCAAGTCCTCATGGCCCTTACGGGCTGGGCTACACACGTGCTACAATGGTGGTGACAGTGGGCAGCGAGATCGCAAGGTCGAGCTAATCTCCAAAAGCCATCTCAGTTCGGATTGCACTCTGCAACTCGAGTGCATGAAGTTGGAATCGCTAGTAATCGTGGATCAGCATGCCACGGTGAATACGTTCCCGGGCCTTGTACACACCGCCCGTCACACCATGGGAGTTGGTTTTACCCGAAGGTGCTGTGCTAACCGCAAGGAGGCAGGTAACCACGG
>Shexian-Aa2 [org=Uncultured Bartonella sp.] [isolate=Shexian-Aa2] [isolation_source=spleen] [host=Apodemus agrarius] [country=China:Handan city] [collection_date=2020] Uncultured Bartonella sp. isolate Shexian-Aa2 16S ribosomal RNA gene, partial sequence.
AGAGTTTGATTCTGGCTCAGAACGAACGCTGGCGGCAGGCTTAACACATGCAAGTCGAGCGCACTCTTATGAGTGAGCGGCAGACGGGTGAGTAACGCGTGGGAATCTACCCTTTTCTACGGAATAACACAGAGAAATTTGTGCTAATACCGTATACGTCCTACTGGAGAAAGATTTATCGGAGAAGGATGAGCCCGCGTTGGATTAGCTAGTTGGTGAGGTAAAGGCTCACCAAGGCGACGATCCATAGCTGGTCTGAGAGGATGATCAGCCACACTGGGACTGAGACACGGCCCAGACTCCTACGGGAGGCAGCAGTGGGGAATATTGGACAATGGGGGCAACCCTGATCCAGCCATGCCGCGTGAGTGATGAAGGCCCTAGGGTTGTAAAGCTCTTTCACCGGTGAAGATAATGACGGTAACCGGAGAAGAAGCCCCGGCTAACTTCGTGCCAGCAGCCGCGGTAATACGAAGGGGGCTAGCGTTGTTCGGATTTACTGGGCGTAAAGCGCATGTAGGCGGATATTTAAGTCAGAGGTGAAATCCCAGGGCTCAACCCTGGAACTGCCTTTGATACTGGATGTCTTGAGTGTGGAAGAGGTGAGTGGAATTCCGAGTGTAGAGGTAAAATTCGTAGATATTCGGAGGAACACCAGTGGCGAAGGCGGCTCACTGGTCCATTACTGACGCTGAGGTGCGAAAGCGTGGGGAGCAAACAGGATTAGATACCCTGGTAGTCCACGCCGTAAACGATGAATGTTAGCCGTTGGGTGGTTTACTGCTCAGTGGCGCAGCTAACGCATTAAACATTCCGCCTGGGGAGTACGGTCGCAAGATTAAAACTCAAAGGAATTGACGGGGGCCCGCACAAGCGGTGGAGCATGTGGTTTAATTCGAAGCAACGCGCAGAACCTTACCAGCCCTTGACATCCCGATCGCAGGAAGTGGAGACACTTCCCTTCAGTTCGGCTGGATCGGAGACAGGTGCTGCATGGCTGTCGTCAGCTCGTGTCGTGAGATGTTGGGTTAAGTCCCGCAACGAGCGCAACCCTCGCCCTTAGTTGCCAGCATTTAGTTGGGCACTCTAGGGGGACTGCCGGTGATAAGCCGAGAGGAAGGTGGGGATGACGTCAAGTCCTCATGGCCCTTACGGGCTGGGCTACACACGTGCTACAATGGTGGTGACAGTGGGCAGCGAGATCGCAAGGTCGAGCTAATCTCCAAAAGCCATCTCAGTTCGGATTGCACTCTGCAACTCGAGTGCATGAAGTTGGAATCGCTAGTAATCGTGGATCAGCATGCCACGGTGAATACGTTCCCGGGCCTTGTACACACCGCCCGTCACACCATGGGAGTTGGTTTTACCCGAAGGTGCTGTGCTAACCGCAAGGAGGCAGGTAACCACGG
>Shexian-Aa3 [org=Bartonella tribocorum] [isolate=Shexian-Aa3] [isolation_source=spleen] [host=Apodemus agrarius] [country=China:Handan city] [collection_date=2020] Bartonella tribocorum isolate Shexian-Aa3 16S ribosomal RNA gene, partial sequence.
AGAGTTTGATTCTGGCTCAGAACGAACGCTGGCGGCAGGCTTAACACATGCAAGTCGAGCGCGCTCCTTTTGGAGCGAGCGGCAAACGGGTGAGTAACGCGTGGGAATCTACCCCTCTCTACGGAATAACACAGAGAAATTTGTGCTAATACCGTATACGTCCCTTTGGGAGAAAGATTTATCGGAGATGGATGAGCCCGCGTTGGATTAGCTAGTTGGTGAGGTAACGGCTCACCAAGGCGACGATCCATAGCTGGTCTGAGAGGATGATCAGCCACACTGGGACTGAGACACGGCCCAGACTCCTACGGGAGGCAGCAGTGGGGAATATTGGACAATGGGGGCAACCCTGATCCAGCCATGCCGCGTGAGTGATGAAGGCCCTAGGGTTGTAAAGCTCTTTCACCGGTGAAGATAATGACGGTAACCGGAGAAGAAGCCCCGGCTAACTTCGTGCCAGCAGCCGCGGTAATACGAAGGGGGCTAGCGTTGTTCGGATTTACTGGGCGTAAAGCGCACGTAGGCGGATATTTAAGTCAGAGGTGAAATCCCAGGGCTCAACCCTGGAACTGCCTTTGATACTGGATATCTTGAGTGTGGAAGAGGTGAGTGGAATTCCGAGTGTAGAGGTAAAATTCGTAGATATTCGGAGGAACACCAGTGGCGAAGGCGGCTCACTGGTCCATTACTGACGCTGAGGTGCGAAAGCGTGGGGAGCAAACAGGATTAGATACCCTGGTAGTCCACGCCGTAAACGATGAATGTTAGCCGTCGGGCGGTTTACTGCTCGGTGGCGCAGCTAACGCATTAAACATTCCGCCTGGGGAGTACGGTCGCAAGATTAAAACTCAAAGGAATTGACGGGGGCCCGCACAAGCGGTGGAGCATGTGGTTTAATTCGAAGCAACGCGCAGAACCTTACCAGCCCTTGACATCCCGATCGCGGAAGGTGGAGACACCCTCCTTCAGTTAGGCTGGATCGGAGACAGGTGCTGCATGGCTGTCGTCAGCTCGTGTCGTGAGATGTTGGGTTAAGTCCCGCAACGAGCGCAACCCTCGCCCTTAGTTGCCAGCATTTAGTTGGGCACTCTAAGGGGACTGCCGGTGATAAGCCGAGAGGAAGGTGGGGATGACGTCAAGTCCTCATGGCCCTTACGGGCTGGGCTACACACGTGCTACAATGGTGGTGACAGTGGGCAGCGAGACCGCGAGGTCGAGCTAATCTCCAAAAGCCATCTCAGTTCGGATTGCACTCTGCAACTCGAGTGCATGAAGTTGGAATCGCTAGTAATCGTGGATCAGCATGCCACGGTGAATACGTTCCCGGGCCTTGTACACACCGCCCGTCACACCATGGGAGTTGGTTTTACCCGAAGGTGCTGTGCTAACCGCAAGGAGGCAGGCAACCACGG
>Shexian-Aa6 [org=Bartonella tribocorum] [isolate=Shexian-Aa6] [isolation_source=spleen] [host=Apodemus agrarius] [country=China:Handan city] [collection_date=2020] Bartonella tribocorum isolate Shexian-Aa6 16S ribosomal RNA gene, partial sequence.
AGAGTTTGATTCTGGCTCAGAACGAACGCTGGCGGCAGGCTTAACACATGCAAGTCGAGCGCGCTCCTTTTGGAGCGAGCGGCAAACGGGTGAGTAACGCGTGGGAATCTACCCCTCTCTACGGAATAACACAGAGAAATTTGTGCTAATACCGTATACGTCCCTTTGGGAGAAAGATTTATCGGAGATGGATGAGCCCGCGTTGGATTAGCTAGTTGGTGAGGTAACGGCTCACCAAGGCGACGATCCATAGCTGGTCTGAGAGGATGATCAGCCACACTGGGACTGAGACACGGCCCAGACTCCTACGGGAGGCAGCAGTGGGGAATATTGGACAATGGGGGCAACCCTGATCCAGCCATGCCGCGTGAGTGATGAAGGCCCTAGGGTTGTAAAGCTCTTTCACCGGTGAAGATAATGACGGTAACCGGAGAAGAAGCCCCGGCTAACTTCGTGCCAGCAGCCGCGGTAATACGAAGGGGGCTAGCGTTGTTCGGATTTACTGGGCGTAAAGCGCACGTAGGCGGATATTTAAGTCAGAGGTGAAATCCCAGGGCTCAACCCTGGAACTGCCTTTGATACTGGATATCTTGAGTGTGGAAGAGGTGAGTGGAATTCCGAGTGTAGAGGTAAAATTCGTAGATATTCGGAGGAACACCAGTGGCGAAGGCGGCTCACTGGTCCATTACTGACGCTGAGGTGCGAAAGCGTGGGGAGCAAACAGGATTAGATACCCTGGTAGTCCACGCCGTAAACGATGAATGTTAGCCGTCGGGCGGTTTACTGCTCGGTGGCGCAGCTAACGCATTAAACATTCCGCCTGGGGAGTACGGTCGCAAGATTAAAACTCAAAGGAATTGACGGGGGCCCGCACAAGCGGTGGAGCATGTGGTTTAATTCGAAGCAACGCGCAGAACCTTACCAGCCCTTGACATCCCGATCGCGGAAGGTGGAGACACCCTCCTTCAGTTAGGCTGGATCGGAGACAGGTGCTGCATGGCTGTCGTCAGCTCGTGTCGTGAGATGTTGGGTTAAGTCCCGCAACGAGCGCAACCCTCGCCCTTAGTTGCCAGCATTTAGTTGGGCACTCTAAGGGGACTGCCGGTGATAAGCCGAGAGGAAGGTGGGGATGACGTCAAGTCCTCATGGCCCTTACGGGCTGGGCTACACACGTGCTACAATGGTGGTGACAGTGGGCAGCGAGACCGCGAGGTCGAGCTAATCTCCAAAAGCCATCTCAGTTCGGATTGCACTCTGCAACTCGAGTGCATGAAGTTGGAATCGCTAGTAATCGTGGATCAGCATGCCACGGTGAATACGTTCCCGGGCCTTGTACACACCGCCCGTCACACCATGGGAGTTGGTTTTACCCGAAGGTGCTGTGCTAACCGCAAGGAGGCAGGCAACCACGG
>Shexian-Aa8 [org=Bartonella kosoyi] [isolate=Shexian-Aa8] [isolation_source=spleen] [host=Apodemus agrarius] [country=China:Handan city] [collection_date=2020] Bartonella kosoyi isolate Shexian-Aa8 16S ribosomal RNA gene, partial sequence.
AGAGTTTGATCCTGGCTCAGAACGAACGCTGGCGGCAGGCTTAACACATGCAAGTCGAGCGCGCTCCTTTTGGAGCGAGCGGCAAACGGGTGAGTAACGCGTGGGAATCTACCCCTCTCTACGGAATAACACAGAGAAATTTGTGCTAATACCGTATACGTCCCTTTGGGAGAAAGATTTATCGGAGATGGATGAGCCCGCGTTGGATTAGCTAGTTGGTGAGGTAACGGCTCACCAAGGCGACGATCCATAGCTGGTCTGAGAGGATGATCACCCACACTGGGACTGAGACACGGCCCAGACTCCTACGGGAGGCAGCAGTGGGGAATATTGGACAATGGGGGCAACCCTGATCCAGCCATGCCGCGTGAGTGATGAAGGCCCTAGGGTTGTAAAGCTCTTTCACCGGGGAAGATAATGACGGTACCCGGAGAAGAAGCCCCGGCTAACTTCGTGCCAGCAGCCGCGGTAATACGAAGGGGGCTAGCGTTGTTCGGATTTACTGGGCGTAAAGCGCACGTAGGCGGATATTTAAGTCAGAGGTGAAATCCCAGGGCTCAACCCTGGAACTGCCTTTGATACTGGATATCTTGAGTGTGGAAGAGGTGAGTGGAATTCCGAGTGTAGAGGTAAAATTCGTAGATATTCGGAGGAACACCAGTGGCGAAGGCGGCTCACTGGTCCATTACTGACGCTGAGGTGCGAAAGCGTGGGGAGCAAACAGGATTAGATACCCTGGTAGTCCACGCCGTAAACGATGAATGTTAGCCGTCGGGCGGTTTACTGCTCGGTGGCGCAGCTAACGCATTAAACATTCCGCCTGGGGAGTACGGTCGCAAGATTAAAACTCAAAGGAATTGACGGGGGCCCGCACAAGCGGTGGAGCATGTGGTTTAATTCGAAGCAACGCGCAGAACCTTACCAGCCCTTGACATCCCGATCGCGGAGAGTGGAGACACTCTCCTTCAGTTAGGCTGGATCGGAGACAGGTGCTGCATGGCTGTCGTCAGCTCGTGTCGTGAGATGTTGGGTTAAGTCCCGCAACGAGCGCAACCCTCGCCCTTAGTTGCCAGCATTAAGTTGGGCACTCTAAGGGGACTGCCGGTGATAAGCCGAGAGGAAGGTGGGGATGACGTCAAGTCCTCATGGCCCTTACGGGCTGGGCTACACACGTGCTACAATGGTGGTGACAGTGGGCAGCGAGACCGCGAGGTCGAGCTAATCTCCAAAAGCCATCTCAGTTCGGATTGCACTCTGCAACTCGAGTGCATGAAGTTGGAATCGCTAGTAATCGTGGATCAGCATGCCACGGTGAATACGTTCCCGGGCCTTGTACACACCGCCCGTCACACCATGGGAGTTGGTTTTACCCGAAGGTGCTGTGCTAACCGCAAGGAGGCAGGCAACCACGG
>Shexian-Aa9 [org=Bartonella kosoyi] [isolate=Shexian-Aa9] [isolation_source=spleen] [host=Apodemus agrarius] [country=China:Handan city] [collection_date=2020] Bartonella kosoyi isolate Shexian-Aa9 16S ribosomal RNA gene, partial sequence.
AGAGTTTGATCCTGGCTCAGAACGAACGCTGGCGGCAGGCTTAACACATGCAAGTCGAGCGCGCTCCTTTTGGAGCGAGCGGCAAACGGGTGAGTAACGCGTGGGAATCTACCCCTCTCTACGGAATAACACAGAGAAATTTGTGCTAATACCGTATACGTCCCTTTGGGAGAAAGATTTATCGGAGATGGATGAGCCCGCGTTGGATTAGCTAGTTGGTGAGGTAACGGCTCACCAAGGCGACGATCCATAGCTGGTCTGAGAGGATGATCACCCACACTGGGACTGAGACACGGCCCAGACTCCTACGGGAGGCAGCAGTGGGGAATATTGGACAATGGGGGCAACCCTGATCCAGCCATGCCGCGTGAGTGATGAAGGCCCTAGGGTTGTAAAGCTCTTTCACCGGGGAAGATAATGACGGTACCCGGAGAAGAAGCCCCGGCTAACTTCGTGCCAGCAGCCGCGGTAATACGAAGGGGGCTAGCGTTGTTCGGATTTACTGGGCGTAAAGCGCACGTAGGCGGATATTTAAGTCAGAGGTGAAATCCCAGGGCTCAACCCTGGAACTGCCTTTGATACTGGATATCTTGAGTGTGGAAGAGGTGAGTGGAATTCCGAGTGTAGAGGTAAAATTCGTAGATATTCGGAGGAACACCAGTGGCGAAGGCGGCTCACTGGTCCATTACTGACGCTGAGGTGCGAAAGCGTGGGGAGCAAACAGGATTAGATACCCTGGTAGTCCACGCCGTAAACGATGAATGTTAGCCGTCGGGCGGTTTACTGCTCGGTGGCGCAGCTAACGCATTAAACATTCCGCCTGGGGAGTACGGTCGCAAGATTAAAACTCAAAGGAATTGACGGGGGCCCGCACAAGCGGTGGAGCATGTGGTTTAATTCGAAGCAACGCGCAGAACCTTACCAGCCCTTGACATCCCGATCGCGGAGAGTGGAGACACTCTCCTTCAGTTAGGCTGGATCGGAGACAGGTGCTGCATGGCTGTCGTCAGCTCGTGTCGTGAGATGTTGGGTTAAGTCCCGCAACGAGCGCAACCCTCGCCCTTAGTTGCCAGCATTAAGTTGGGCACTCTAAGGGGACTGCCGGTGATAAGCCGAGAGGAAGGTGGGGATGACGTCAAGTCCTCATGGCCCTTACGGGCTGGGCTACACACGTGCTACAATGGTGGTGACAGTGGGCAGCGAGACCGCGAGGTCGAGCTAATCTCCAAAAGCCATCTCAGTTCGGATTGCACTCTGCAACTCGAGTGCATGAAGTTGGAATCGCTAGTAATCGTGGATCAGCATGCCACGGTGAATACGTTCCCGGGCCTTGTACACACCGCCCGTCACACCATGGGAGTTGGTTTTACCCGAAGGTGCTGTGCTAACCGCAAGGAGGCAGGCAACCACGG
>Shexian-Aa14 [org=Bartonella kosoyi] [isolate=Shexian-Aa14] [isolation_source=spleen] [host=Apodemus agrarius] [country=China:Handan city] [collection_date=2020] Bartonella kosoyi isolate Shexian-Aa14 16S ribosomal RNA gene, partial sequence.
AGAGTTTGATTCTGGCTCAGAACGAACGCTGGCGGCAGGCTTAACACATGCAAGTCGAGCGCGCTCCTTTTGGAGCGAGCGGCAAACGGGTGAGTAACGCGTGGGAATCTACCCCTCTCTACGGAATAACACAGAGAAATTTGTGCTAATACCGTATACGTCCCTTTGGGAGAAAGATTTATCGGAGATGGATGAGCCCGCGTTGGATTAGCTAGTTGGTGAGGTAACGGCTCACCAAGGCGACGATCCATAGCTGGTCTGAGAGGATGATCAGCCACACTGGGACTGAGACACGGCCCAGACTCCTACGGGAGGCAGCAGTGGGGAATATTGGACAATGGGGGCAACCCTGATCCAGCCATGCCGCGTGAGTGATGAAGGCCCTAGGGTTGTAAAGCTCTTTCACCGGTGAAGATAATGACGGTAACCGGAGAAGAAGCCCCGGCTAACTTCGTGCCAGCAGCCGCGGTAATACGAAGGGGGCTAGCGTTGTTCGGATTTACTGGGCGTAAAGCGCACGTAGGCGGATATTTAAGTCAGAGGTGAAATCCCAGGGCTCAACCCTGGAACTGCCTTTGATACTGGATATCTTGAGTGTGGAAGAGGTGAGTGGAATTCCGAGTGTAGAGGTAAAATTCGTAGATATTCGGAGGAACACCAGTGGCGAAGGCGGCTCACTGGTCCATTACTGACGCTGAGGTGCGAAAGCGTGGGGAGCAAACAGGATTAGATACCCTGGTAGTCCACGCCGTAAACGATGAATGTTAGCCGTCGGGCGGTTTACTGCTCGGTGGCGCAGCTAACGCATTAAACATTCCGCCTGGGGAGTACGGTCGCAAGATTAAAACTCAAAGGAATTGACGGGGGCCCGCACAAGCGGTGGAGCATGTGGTTTAATTCGAAGCAACGCGCAGAACCTTACCAGCCCTTGACATCCCGATCGCGGAGAGTGGAGACACTCTCCTTCAGTTAGGCTGGATCGGAGACAGGTGCTGCATGGCTGTCGTCAGCTCGTGTCGTGAGATGTTGGGTTAAGTCCCGCAACGAGCGCAACCCTCGCCCTTAGTTGCCAGCATTAAGTTGGGCACTCTAAGGGGACTGCCGGTGATAAGCCGAGAGGAAGGTGGGGATGACGTCAAGTCCTCATGGCCCTTACGGGCTGGGCTACACACGTGCTACAATGGTGGTGACAGTGGGCAGCGAGACCGCGAGGTCGAGCTAATCTCCAAAAGCCATCTCAGTTCGGATTGCACTCTGCAACTCGAGTGCATGAAGTTGGAATCGCTAGTAATCGTGGATCAGCATGCCACGGTGAATACGTTCCCGGGCCTTGTACACACCGCCCGTCACACCATGGGAGTTGGTTTTACCCGAAGGTGCTGTGCTAACCGCAAGGAGGCAGGCAACCACGG
>Shexian-Aa19 [org=Bartonella kosoyi] [isolate=Shexian-Aa19] [isolation_source=spleen] [host=Apodemus agrarius] [country=China:Handan city] [collection_date=2020] Bartonella kosoyi isolate Shexian-Aa19 16S ribosomal RNA gene, partial sequence.
AGAGTTTGATCCTGGCTCAGAACGAACGCTGGCGGCAGGCTTAACACATGCAAGTCGAGCGCGCTCCTTTTGGAGCGAGCGGCAAACGGGTGAGTAACGCGTGGGAATCTACCCCTCTCTACGGAATAACACAGAGAAATTTGTGCTAATACCGTATACGTCCCTTTGGGAGAAAGATTTATCGGAGATGGATGAGCCCGCGTTGGATTAGCTAGTTGGTGAGGTAACGGCTCACCAAGGCGACGATCCATAGCTGGTCTGAGAGGATGATCAGCCACACTGGGACTGAGACACGGCCCAGACTCCTACGGGAGGCAGCAGTGGGGAATATTGGACAATGGGGGCAACCCTGATCCAGCCATGCCGCGTGAGTGATGAAGGCCCTAGGGTTGTAAAGCTCTTTCACCGGTGAAGATAATGACGGTAACCGGAGAAGAAGCCCCGGCTAACTTCGTGCCAGCAGCCGCGGTAATACGAAGGGGGCTAGCGTTGTTCGGATTTACTGGGCGTAAAGCGCACGTAGGCGGATATTTAAGTCAGAGGTGAAATCCCAGGGCTCAACCCTGGAACTGCCTTTGATACTGGATATCTTGAGTGTGGAAGAGGTGAGTGGAATTCCGAGTGTAGAGGTAAAATTCGTAGATATTCGGAGGAACACCAGTGGCGAAGGCGGCTCACTGGTCCATTACTGACGCTGAGGTGCGAAAGCGTGGGGAGCAAACAGGATTAGATACCCTGGTAGTCCACGCCGTAAACGATGAATGTTAGCCGTCGGGCGGTTTACTGCTCGGTGGCGCAGCTAACGCATTAAACATTCCGCCTGGGGAGTACGGTCGCAAGATTAAAACTCAAAGGAATTGACGGGGGCCCGCACAAGCGGTGGAGCATGTGGTTTAATTCGAAGCAACGCGCAGAACCTTACCAGCCCTTGACATCCCGATCGCGGAGAGTGGAGACACTCTCCTTCAGTTAGGCTGGATCGGAGACAGGTGCTGCATGGCTGTCGTCAGCTCGTGTCGTGAGATGTTGGGTTAAGTCCCGCAACGAGCGCAACCCTCGCCCTTAGTTGCCAGCATTAAGTTGGGCACTCTAAGGGGACTGCCGGTGATAAGCCGAGAGGAAGGTGGGGATGACGTCAAGTCCTCATGGCCCTTACGGGCTGGGCTACACACGTGCTACAATGGTGGTGACAGTGGGCAGCGAGACCGCGAGGTCGAGCTAATCTCCAAAAGCCATCTCAGTTCGGATTGCACTCTGCAACTCGAGTGCATGAAGTTGGAATCGCTAGTAATCGTGGATCAGCATGCCACGGTGAATACGTTCCCGGGCCTTGTACACACCGCCCGTCACACCATGGGAGTTGGTTTTACCCGAAGGTGCTGTGCTAACCGCAAGGAGGCAGGCAACCACGG
>Shexian-Aa20 [org=Uncultured Bartonella sp.] [isolate=Shexian-Aa20] [isolation_source=spleen] [host=Apodemus agrarius] [country=China:Handan city] [collection_date=2020] Uncultured Bartonella sp. isolate Shexian-Aa20 16S ribosomal RNA gene, partial sequence.
AGAGTTTGATCCTGGCTCAGAACGAACGCTGGCGGCAGGCTTAACACATGCAAGTCGAGCGCACTCTTATGAGTGAGCGGCAGACGGGTGAGTAACGCGTGGGAATCTACCCTTTTCTACGGAATAACACAGAGAAATTTGTGCTAATACCGTATACGTCCTAATGGAGAAAGATTTATCGGAGAAGGATGAGCCCGCGTTGGATTAGCTAGTTGGTGAGGTAAAGGCTCACCAAGGCGACGATCCATAGCTGGTCTGAGAGGATGATCAGCCACACTGGGACTGAGACACGGCCCAGACTCCTACGGGAGGCAGCAGTGGGGAATATTGGACAATGGGGGCAACCCTGATCCAGCCATGCCGCGTGAGTGATGAAGGCCCTAGGGTTGTAAAGCTCTTTCACCGGTGAAGATAATGACGGTACCCGGAGAAGAAGCCCCGGCTAACTTCGTGCCAGCAGCCGCGGTAATACGAAGGGGGCTAGCGTTGTTCGGATTTACTGGGCGTAAAGCGCATGTAGGCGGATATTTAAGTCAGAGGTGAAATCCCAGGGCTCAACCCTGGAACTGCCTTTGATACTGGATGTCTTGAGTGTGGAAGAGGTGAGTGGAATTCCGAGTGTAGAGGTAAAATTCGTAGATATTCGGAGGAACACCAGTGGCGAAGGCGGCTCACTGGTCCATTACTGACGCTGAGGTGCGAAAGCGTGGGGAGCAAACAGGATTAGATACCCTGGTAGTCCACGCCGTAAACGATGAATGTTAGCCGTTGGGTGGTTTACTGCTCAGTGGCGCAGCTAACGCATTAAACATTCCGCCTGGGGAGTACGGTCGCAAGATTAAAACTCAAAGGAATTGACGGGGGCCCGCACAAGCGGTGGAGCATGTGGTTTAATTCGAAGCAACGCGCAGAACCTTACCAGCCCTTGACATCCCGATCGCAGGAAGTGGAGACACTTCCCTTCAGTTCGGCTGGATCGGAGACAGGTGCTGCATGGCTGTCGTCAGCTCGTGTCGTGAGATGTTGGGTTAAGTCCCGCAACGAGCGCAACCCTCGCCCTTAGTTGCCAGCATTTAGTTGGGCACTCTAGGGGGACTGCCGGTGATAAGCCGAGAGGAAGGTGGGGATGACGTCAAGTCCTCATGGCCCTTACGGGCTGGGCTACACACGTGCTACAATGGTGGTGACAGTGGGCAGCGAGATCGCAAGGTCGAGCTAATCTCCAAAAGCCATCTCAGTTCGGATTGCACTCTGCAACTCGAGTGCATGAAGTTGGAATCGCTAGTAATCGTGGATCAGCATGCCACGGTGAATACGTTCCCGGGCCTTGTACACACCGCCCGTCACACCATGGGAGTTGGTTTTACCCGAAGGTGCTGTGCTAACCGCAAGGAGGCAGGTAACCACGG
>Shexian-Aa21 [org=Bartonella kosoyi] [isolate=Shexian-Aa21] [isolation_source=spleen] [host=Apodemus agrarius] [country=China:Handan city] [collection_date=2020] Bartonella kosoyi isolate Shexian-Aa21 16S ribosomal RNA gene, partial sequence.
AGAGTTTGATTCTGGCTCAGAACGAACGCTGGCGGCAGGCTTAACACATGCAAGTCGAGCGCGCTCCTTTTGGAGCGAGCGGCAAACGGGTGAGTAACGCGTGGGAATCTACCCCTCTCTACGGAATAACACAGAGAAATTTGTGCTAATACCGTATACGTCCCTTTGGGAGAAAGATTTATCGGAGATGGATGAGCCCGCGTTGGATTAGCTAGTTGGTGAGGTAACGGCTCACCAAGGCGACGATCCATAGCTGGTCTGAGAGGATGATCAGCCACACTGGGACTGAGACACGGCCCAGACTCCTACGGGAGGCAGCAGTGGGGAATATTGGACAATGGGGGCAACCCTGATCCAGCCATGCCGCGTGAGTGATGAAGGCCCTAGGGTTGTAAAGCTCTTTCACCGGTGAAGATAATGACGGTAACCGGAGAAGAAGCCCCGGCTAACTTCGTGCCAGCAGCCGCGGTAATACGAAGGGGGCTAGCGTTGTTCGGATTTACTGGGCGTAAAGCGCACGTAGGCGGATATTTAAGTCAGAGGTGAAATCCCAGGGCTCAACCCTGGAACTGCCTTTGATACTGGATATCTTGAGTGTGGAAGAGGTGAGTGGAATTCCGAGTGTAGAGGTAAAATTCGTAGATATTCGGAGGAACACCAGTGGCGAAGGCGGCTCACTGGTCCATTACTGACGCTGAGGTGCGAAAGCGTGGGGAGCAAACAGGATTAGATACCCTGGTAGTCCACGCCGTAAACGATGAATGTTAGCCGTCGGGCGGTTTACTGCTCGGTGGCGCAGCTAACGCATTAAACATTCCGCCTGGGGAGTACGGTCGCAAGATTAAAACTCAAAGGAATTGACGGGGGCCCGCACAAGCGGTGGAGCATGTGGTTTAATTCGAAGCAACGCGCAGAACCTTACCAGCCCTTGACATCCCGATCGCGGAGAGTGGAGACACTCTCCTTCAGTTAGGCTGGATCGGAGACAGGTGCTGCATGGCTGTCGTCAGCTCGTGTCGTGAGATGTTGGGTTAAGTCCCGCAACGAGCGCAACCCTCGCCCTTAGTTGCCAGCATTAAGTTGGGCACTCTAAGGGGACTGCCGGTGATAAGCCGAGAGGAAGGTGGGGATGACGTCAAGTCCTCATGGCCCTTACGGGCTGGGCTACACACGTGCTACAATGGTGGTGACAGTGGGCAGCGAGACCGCGAGGTCGAGCTAATCTCCAAAAGCCATCTCAGTTCGGATTGCACTCTGCAACTCGAGTGCATGAAGTTGGAATCGCTAGTAATCGTGGATCAGCATGCCACGGTGAATACGTTCCCGGGCCTTGTACACACCGCCCGTCACACCATGGGAGTTGGTTTTACCCGAAGGTGCTGTGCTAACCGCAAGGAGGCAGGCAACCACGG
>Shexian-Aa23 [org=Bartonella kosoyi] [isolate=Shexian-Aa23] [isolation_source=spleen] [host=Apodemus agrarius] [country=China:Handan city] [collection_date=2020] Bartonella kosoyi isolate Shexian-Aa23 16S ribosomal RNA gene, partial sequence.
AGAGTTTGATCCTGGCTCAGAACGAACGCTGGCGGCAGGCTTAACACATGCAAGTCGAGCGCGCTCCTTTTGGAGCGAGCGGCAAACGGGTGAGTAACGCGTGGGAATCTACCCCTCTCTACGGAATAACACAGAGAAATTTGTGCTAATACCGTATACGTCCCTTTGGGAGAAAGATTTATCGGAGATGGATGAGCCCGCGTTGGATTAGCTAGTTGGTGAGGTAACGGCTCACCAAGGCGACGATCCATAGCTGGTCTGAGAGGATGATCACCCACACTGGGACTGAGACACGGCCCAGACTCCTACGGGAGGCAGCAGTGGGGAATATTGGACAATGGGGGCAACCCTGATCCAGCCATGCCGCGTGAGTGATGAAGGCCCTAGGGTTGTAAAGCTCTTTCACCGGGGAAGATAATGACGGTACCCGGAGAAGAAGCCCCGGCTAACTTCGTGCCAGCAGCCGCGGTAATACGAAGGGGGCTAGCGTTGTTCGGATTTACTGGGCGTAAAGCGCACGTAGGCGGATATTTAAGTCAGAGGTGAAATCCCAGGGCTCAACCCTGGAACTGCCTTTGATACTGGATATCTTGAGTGTGGAAGAGGTGAGTGGAATTCCGAGTGTAGAGGTAAAATTCGTAGATATTCGGAGGAACACCAGTGGCGAAGGCGGCTCACTGGTCCATTACTGACGCTGAGGTGCGAAAGCGTGGGGAGCAAACAGGATTAGATACCCTGGTAGTCCACGCCGTAAACGATGAATGTTAGCCGTCGGGCGGTTTACTGCTCGGTGGCGCAGCTAACGCATTAAACATTCCGCCTGGGGAGTACGGTCGCAAGATTAAAACTCAAAGGAATTGACGGGGGCCCGCACAAGCGGTGGAGCATGTGGTTTAATTCGAAGCAACGCGCAGAACCTTACCAGCCCTTGACATCCCGATCGCGGAGAGTGGAGACACTCTCCTTCAGTTAGGCTGGATCGGAGACAGGTGCTGCATGGCTGTCGTCAGCTCGTGTCGTGAGATGTTGGGTTAAGTCCCGCAACGAGCGCAACCCTCGCCCTTAGTTGCCAGCATTAAGTTGGGCACTCTAAGGGGACTGCCGGTGATAAGCCGAGAGGAAGGTGGGGATGACGTCAAGTCCTCATGGCCCTTACGGGCTGGGCTACACACGTGCTACAATGGTGGTGACAGTGGGCAGCGAGACCGCGAGGTCGAGCTAATCTCCAAAAGCCATCTCAGTTCGGATTGCACTCTGCAACTCGAGTGCATGAAGTTGGAATCGCTAGTAATCGTGGATCAGCATGCCACGGTGAATACGTTCCCGGGCCTTGTACACACCGCCCGTCACACCATGGGAGTTGGTTTTACCCGAAGGTGCTGTGCTAACCGCAAGGAGGCAGGCAACCACGG
>Shexian-Aa28 [org=Uncultured Bartonella sp.] [isolate=Shexian-Aa28] [isolation_source=spleen] [host=Apodemus agrarius] [country=China:Handan city] [collection_date=2020] Uncultured Bartonella sp. isolate Shexian-Aa28 16S ribosomal RNA gene, partial sequence.
AGAGTTTGATCCTGGCTCAGAACGAACGCTGGCGGCAGGCTTAACACATGCAAGTCGAGCGCACTCTTATGAGTGAGCGGCAGACGGGTGAGTAACGCGTGGGAATCTACCCTTTTCTACGGAATAACACAGAGAAATTTGTGCTAATACCGTATACGTCCTAATGGAGAAAGATTTATCGGAGAAGGATGAGCCCGCGTTGGATTAGCTAGTTGGTGAGGTAAAGGCTCACCAAGGCGACGATCCATAGCTGGTCTGAGAGGATGATCAGCCACACTGGGACTGAGACACGGCCCAGACTCCTACGGGAGGCAGCAGTGGGGAATATTGGACAATGGGGGCAACCCTGATCCAGCCATGCCGCGTGAGTGATGAAGGCCCTAGGGTTGTAAAGCTCTTTCACCGGTGAAGATAATGACGGTACCCGGAGAAGAAGCCCCGGCTAACTTCGTGCCAGCAGCCGCGGTAATACGAAGGGGGCTAGCGTTGTTCGGATTTACTGGGCGTAAAGCGCATGTAGGCGGATATTTAAGTCAGAGGTGAAATCCCAGGGCTCAACCCTGGAACTGCCTTTGATACTGGATGTCTTGAGTGTGGAAGAGGTGAGTGGAATTCCGAGTGTAGAGGTAAAATTCGTAGATATTCGGAGGAACACCAGTGGCGAAGGCGGCTCACTGGTCCATTACTGACGCTGAGGTGCGAAAGCGTGGGGAGCAAACAGGATTAGATACCCTGGTAGTCCACGCCGTAAACGATGAATGTTAGCCGTTGGGTGGTTTACTGCTCAGTGGCGCAGCTAACGCATTAAACATTCCGCCTGGGGAGTACGGTCGCAAGATTAAAACTCAAAGGAATTGACGGGGGCCCGCACAAGCGGTGGAGCATGTGGTTTAATTCGAAGCAACGCGCAGAACCTTACCAGCCCTTGACATCCCGATCGCAGGAAGTGGAGACACTTCCCTTCAGTTCGGCTGGATCGGAGACAGGTGCTGCATGGCTGTCGTCAGCTCGTGTCGTGAGATGTTGGGTTAAGTCCCGCAACGAGCGCAACCCTCGCCCTTAGTTGCCAGCATTTAGTTGGGCACTCTAGGGGGACTGCCGGTGATAAGCCGAGAGGAAGGTGGGGATGACGTCAAGTCCTCATGGCCCTTACGGGCTGGGCTACACACGTGCTACAATGGTGGTGACAGTGGGCAGCGAGATCGCAAGGTCGAGCTAATCTCCAAAAGCCATCTCAGTTCGGATTGCACTCTGCAACTCGAGTGCATGAAGTTGGAATCGCTAGTAATCGTGGATCAGCATGCCACGGTGAATACGTTCCCGGGCCTTGTACACACCGCCCGTCACACCATGGGAGTTGGTTTTACCCGAAGGTGCTGTGCTAACCGCAAGGAGGCAGGTAACCACGG
>Shexian-Aa32 [org=Bartonella kosoyi] [isolate=Shexian-Aa32] [isolation_source=spleen] [host=Apodemus agrarius] [country=China:Handan city] [collection_date=2020] Bartonella kosoyi isolate Shexian-Aa32 16S ribosomal RNA gene, partial sequence.
AGAGTTTGATCCTGGCTCAGAACGAACGCTGGCGGCAGGCTTAACACATGCAAGTCGAGCGCGCTCCTTTTGGAGCGAGCGGCAAACGGGTGAGTAACGCGTGGGAATCTACCCCTCTCTACGGAATAACACAGAGAAATTTGTGCTAATACCGTATACGTCCCTTTGGGAGAAAGATTTATCGGAGATGGATGAGCCCGCGTTGGATTAGCTAGTTGGTGAGGTAACGGCTCACCAAGGCGACGATCCATAGCTGGTCTGAGAGGATGATCAGCCACACTGGGACTGAGACACGGCCCAGACTCCTACGGGAGGCAGCAGTGGGGAATATTGGACAATGGGGGCAACCCTGATCCAGCCATGCCGCGTGAGTGATGAAGGCCCTAGGGTTGTAAAGCTCTTTCACCGGTGAAGATAATGACGGTAACCGGAGAAGAAGCCCCGGCTAACTTCGTGCCAGCAGCCGCGGTAATACGAAGGGGGCTAGCGTTGTTCGGATTTACTGGGCGTAAAGCGCACGTAGGCGGATATTTAAGTCAGAGGTGAAATCCCAGGGCTCAACCCTGGAACTGCCTTTGATACTGGATATCTTGAGTGTGGAAGAGGTGAGTGGAATTCCGAGTGTAGAGGTAAAATTCGTAGATATTCGGAGGAACACCAGTGGCGAAGGCGGCTCACTGGTCCATTACTGACGCTGAGGTGCGAAAGCGTGGGGAGCAAACAGGATTAGATACCCTGGTAGTCCACGCCGTAAACGATGAATGTTAGCCGTCGGGCGGTTTACTGCTCGGTGGCGCAGCTAACGCATTAAACATTCCGCCTGGGGAGTACGGTCGCAAGATTAAAACTCAAAGGAATTGACGGGGGCCCGCACAAGCGGTGGAGCATGTGGTTTAATTCGAAGCAACGCGCAGAACCTTACCAGCCCTTGACATCCCGATCGCGGAGAGTGGAGACACTCTCCTTCAGTTAGGCTGGATCGGAGACAGGTGCTGCATGGCTGTCGTCAGCTCGTGTCGTGAGATGTTGGGTTAAGTCCCGCAACGAGCGCAACCCTCGCCCTTAGTTGCCAGCATTAAGTTGGGCACTCTAAGGGGACTGCCGGTGATAAGCCGAGAGGAAGGTGGGGATGACGTCAAGTCCTCATGGCCCTTACGGGCTGGGCTACACACGTGCTACAATGGTGGTGACAGTGGGCAGCGAGACCGCGAGGTCGAGCTAATCTCCAAAAGCCATCTCAGTTCGGATTGCACTCTGCAACTCGAGTGCATGAAGTTGGAATCGCTAGTAATCGTGGATCAGCATGCCACGGTGAATACGTTCCCGGGCCTTGTACACACCGCCCGTCACACCATGGGAGTTGGTTTTACCCGAAGGTGCTGTGCTAACCGCAAGGAGGCAGGCAACCACGG
>Shexian-Aa34 [org=Bartonella tribocorum] [isolate=Shexian-Aa34] [isolation_source=spleen] [host=Apodemus agrarius] [country=China:Handan city] [collection_date=2020] Bartonella tribocorum isolate Shexian-Aa34 16S ribosomal RNA gene, partial sequence.
AGAGTTTGATTCTGGCTCAGAACGAACGCTGGCGGCAGGCTTAACACATGCAAGTCGAGCGCGCTCCTTTTGGAGCGAGCGGCAAACGGGTGAGTAACGCGTGGGAATCTACCCCTCTCTACGGAATAACACAGAGAAATTTGTGCTAATACCGTATACGTCCCTTTGGGAGAAAGATTTATCGGAGATGGATGAGCCCGCGTTGGATTAGCTAGTTGGTGAGGTAACGGCTCACCAAGGCGACGATCCATAGCTGGTCTGAGAGGATGATCAGCCACACTGGGACTGAGACACGGCCCAGACTCCTACGGGAGGCAGCAGTGGGGAATATTGGACAATGGGGGCAACCCTGATCCAGCCATGCCGCGTGAGTGATGAAGGCCCTAGGGTTGTAAAGCTCTTTCACCGGTGAAGATAATGACGGTAACCGGAGAAGAAGCCCCGGCTAACTTCGTGCCAGCAGCCGCGGTAATACGAAGGGGGCTAGCGTTGTTCGGATTTACTGGGCGTAAAGCGCACGTAGGCGGATATTTAAGTCAGAGGTGAAATCCCAGGGCTCAACCCTGGAACTGCCTTTGATACTGGATATCTTGAGTGTGGAAGAGGTGAGTGGAATTCCGAGTGTAGAGGTAAAATTCGTAGATATTCGGAGGAACACCAGTGGCGAAGGCGGCTCACTGGTCCATTACTGACGCTGAGGTGCGAAAGCGTGGGGAGCAAACAGGATTAGATACCCTGGTAGTCCACGCCGTAAACGATGAATGTTAGCCGTCGGGCGGTTTACTGCTCGGTGGCGCAGCTAACGCATTAAACATTCCGCCTGGGGAGTACGGTCGCAAGATTAAAACTCAAAGGAATTGACGGGGGCCCGCACAAGCGGTGGAGCATGTGGTTTAATTCGAAGCAACGCGCAGAACCTTACCAGCCCTTGACATCCCGATCGCGGAAGGTGGAGACACCCTCCTTCAGTTAGGCTGGATCGGAGACAGGTGCTGCATGGCTGTCGTCAGCTCGTGTCGTGAGATGTTGGGTTAAGTCCCGCAACGAGCGCAACCCTCGCCCTTAGTTGCCAGCATTTAGTTGGGCACTCTAAGGGGACTGCCGGTGATAAGCCGAGAGGAAGGTGGGGATGACGTCAAGTCCTCATGGCCCTTACGGGCTGGGCTACACACGTGCTACAATGGTGGTGACAGTGGGCAGCGAGACCGCGAGGTCGAGCTAATCTCCAAAAGCCATCTCAGTTCGGATTGCACTCTGCAACTCGAGTGCATGAAGTTGGAATCGCTAGTAATCGTGGATCAGCATGCCACGGTGAATACGTTCCCGGGCCTTGTACACACCGCCCGTCACACCATGGGAGTTGGTTTTACCCGAAGGTGCTGTGCTAACCGCAAGGAGGCAGGCAACCACGG
>Shexian-Aa37 [org=Bartonella kosoyi] [isolate=Shexian-Aa37] [isolation_source=spleen] [host=Apodemus agrarius] [country=China:Handan city] [collection_date=2020] Bartonella kosoyi isolate Shexian-Aa37 16S ribosomal RNA gene, partial sequence.
AGAGTTTGATCCTGGCTCAGAACGAACGCTGGCGGCAGGCGTAACACATGCAAGTCGAGCGCGCTCCTTTTGGAGCGAGCGGCAAACGGGTGAGTAACGCGTGGGAATCTACCCCTCTCTACGGAATAACACAGAGAAATTTGTGCTAATACCGTATACGTCCCTTTGGGAGAAAGATTTATTGGAGATGGATGAGCCCGCGTTGGATTAGCTAGTTGGTGAGGTAACGGCTCACCAAGGCGACGATCCATAGCTGGTCTGAGAGGATGATCAGCCACACTGGGACTGAGACACGGCCCAGACTCCTACGGGAGGCAGCAGTGGGGAATATTGGACAATGGGGGCAACCCTGATCCAGCCATGCCGCGTGAGTGATGAAGGCCCTAGGGTTGTAAAGCTCTTTCACCGGTGAAGATAATGACGGTACCCGGAGAAGAAGCCCCGGCTAACTTCGTGCCAGCAGCCGCGGTAATACGAAGGGGGCAAGCGTTGTTCGGATTTACTGGGCGTAAAGCGCACGTAGGCGGATATTTAAGTCAGAGGTGAAATCCCAGGGCTCAACCCTGGAACTGCCTTTGATACTGGATATCTTGAGTGTGGAAGAGGTGAGTGGAATTCCGAGTGTAGAGGTAAAATTCGTAGATATTCGGAGGAACACCAGTGGCGAAGGCGGCTCACTGGTCCATTACTGACGCTGAGGTGCGAAAGCGTGGGGAGCAAACAGGATTAGATACCCTGGTAGTCCACGCCGTAAACGATGAATGTTAGCCGTCGGGCGGTTTACTGCTCGGTGGCGCAGCTAACGCATTAAACATTCCGCCTGGGGAGTACGGTCGCAAGATTAAAACTCAAAGGAATTGACGGGGGCCCGCACAAGCGGTGGAGCATGTGGTTTAATTCGAAGCAACGCGCAGAACCTTACCAGCCCTTGACATCCCGATCGCGGAGAGTGGAGACACTCTCCTTCAGTTAGGCTGGATCGGAGACAGGTGCTGCATGGCTGTCGTCAGCTCGTGTCGTGAGATGTTGGGTTAAGTCCCGCAACGAGCGCAACCCTCGCCCTTAGTTGCCAGCATTAAGTTGGGCACTCTAAGGGGACTGCCGGTGATAAGCCGAGAGGAAGGTGGGGATGACGTCAAGTCCTCATGGCCCTTACGGGCTGGGCTACACACGTGCTACAATGGTGGTGACAGTGGGCAGCGAGACCGCGAGGTCGAGCTAATCTCCAAAAGCCATCTCAGTTCGGATTGCACTCTGCAACTCGAGTGCATGAAGTTGGAATCGCTAGTAATCGTGGATCAGCATGCCACGGTGAATACGTTCCCGGGCCTTGTACACACCGCCCGTCACACCATGGGAGTTGGTTTTACCCGAAGGTGCTGTGCTAACCGCAAGGAGGCAGGCAACCACGG
>Shexian-Aa41 [org=Uncultured Bartonella sp.] [isolate=Shexian-Aa41] [isolation_source=spleen] [host=Apodemus agrarius] [country=China:Handan city] [collection_date=2020] Uncultured Bartonella sp. isolate Shexian-Aa41 16S ribosomal RNA gene, partial sequence.
AGAGTTTGATCCTGGCTCAGAACGAACGCTGGCGGCAGGCTTAACACATGCAAGTCGAGCGCACTCTTATGAGTGAGCGGCAGACGGGTGAGTAACGCGTGGGAATCTACCCTTTTCTACGGAATAACACAGAGAAATTTGTGCTAATACCGTATACGTCCTACTGGAGAAAGATTTATCGGAGAAGGATGAGCCCGCGTTGGATTAGCTAGTTGGTGAGGTAAAGGCTCACCAAGGCGACGATCCATAGCTGGTCTGAGAGGATGATCAGCCACACTGGGACTGAGACACGGCCCAGACTCCTACGGGAGGCAGCAGTGGGGAATATTGGACAATGGGGGCAACCCTGATCCAGCCATGCCGCGTGAGTGATGAAGGCCCTAGGGTTGTAAAGCTCTTTCACCGGTGAAGATAATGACGGTAACCGGAGAAGAAGCCCCGGCTAACTTCGTGCCAGCAGCCGCGGTAATACGAAGGGGGCTAGCGTTGTTCGGATTTACTGGGCGTAAAGCGCATGTAGGCGGATATTTAAGTCAGAGGTGAAATCCCAGGGCTCAACCCTGGAACTGCCTTTGATACTGGATGTCTTGAGTGTGGAAGAGGTGAGTGGAATTCCGAGTGTAGAGGTAAAATTCGTAGATATTCGGAGGAACACCAGTGGCGAAGGCGGCTCACTGGTCCATTACTGACGCTGAGGTGCGAAAGCGTGGGGAGCAAACAGGATTAGATACCCTGGTAGTCCACGCCGTAAACGATGAATGTTAGCCGTTGGGTGGTTTACTGCTCAGTGGCGCAGCTAACGCATTAAACATTCCGCCTGGGGAGTACGGTCGCAAGATTAAAACTCAAAGGAATTGACGGGGGCCCGCACAAGCGGTGGAGCATGTGGTTTAATTCGAAGCAACGCGCAGAACCTTACCAGCCCTTGACATCCCGATCGCAGGAAGTGGAGACACTTCCCTTCAGTTCGGCTGGATCGGAGACAGGTGCTGCATGGCTGTCGTCAGCTCGTGTCGTGAGATGTTGGGTTAAGTCCCGCAACGAGCGCAACCCTCGCCCTTAGTTGCCAGCATTTAGTTGGGCACTCTAGGGGGACTGCCGGTGATAAGCCGAGAGGAAGGTGGGGATGACGTCAAGTCCTCATGGCCCTTACGGGCTGGGCTACACACGTGCTACAATGGTGGTGACAGTGGGCAGCGAGATCGCAAGGTCGAGCTAATCTCCAAAAGCCATCTCAGTTCGGATTGCACTCTGCAACTCGAGTGCATGAAGTTGGAATCGCTAGTAATCGTGGATCAGCATGCCACGGTGAATACGTTCCCGGGCCTTGTACACACCGCCCGTCACACCATGGGAGTTGGTTTTACCCGAAGGTGCTGTGCTAACCGCAAGGAGGCAGGTAACCACGG
>Shexian-Aa42 [org=Bartonella kosoyi] [isolate=Shexian-Aa42] [isolation_source=spleen] [host=Apodemus agrarius] [country=China:Handan city] [collection_date=2020] Bartonella kosoyi isolate Shexian-Aa42 16S ribosomal RNA gene, partial sequence.
AGAGTTTGATCCTGGCTCAGAACGAACGCTGGCGGCAGGCTTAACACATGCAAGTCGAGCGCGCTCCTTTTGGAGCGAGCGGCAAACGGGTGAGTAACGCGTGGGAATCTACCCCTCTCTACGGAATAACACAGAGAAATTTGTGCTAATACCGTATACGTCCCTTTGGGAGAAAGATTTATCGGAGATGGATGAGCCCGCGTTGGATTAGCTAGTTGGTGAGGTAACGGCTCACCAAGGCGACGATCCATAGCTGGTCTGAGAGGATGATCAGCCACACTGGGACTGAGACACGGCCCAGACTCCTACGGGAGGCAGCAGTGGGGAATATTGGACAATGGGGGCAACCCTGATCCAGCCATGCCGCGTGAGTGATGAAGGCCCTAGGGTTGTAAAGCTCTTTCACCGGTGAAGATAATGACGGTAACCGGAGAAGAAGCCCCGGCTAACTTCGTGCCAGCAGCCGCGGTAATACGAAGGGGGCTAGCGTTGTTCGGATTTACTGGGCGTAAAGCGCACGTAGGCGGATATTTAAGTCAGAGGTGAAATCCCAGGGCTCAACCCTGGAACTGCCTTTGATACTGGATATCTTGAGTGTGGAAGAGGTGAGTGGAATTCCGAGTGTAGAGGTAAAATTCGTAGATATTCGGAGGAACACCAGTGGCGAAGGCGGCTCACTGGTCCATTACTGACGCTGAGGTGCGAAAGCGTGGGGAGCAAACAGGATTAGATACCCTGGTAGTCCACGCCGTAAACGATGAATGTTAGCCGTCGGGCGGTTTACTGCTCGGTGGCGCAGCTAACGCATTAAACATTCCGCCTGGGGAGTACGGTCGCAAGATTAAAACTCAAAGGAATTGACGGGGGCCCGCACAAGCGGTGGAGCATGTGGTTTAATTCGAAGCAACGCGCAGAACCTTACCAGCCCTTGACATCCCGATCGCGGAGAGTGGAGACACTCTCCTTCAGTTAGGCTGGATCGGAGACAGGTGCTGCATGGCTGTCGTCAGCTCGTGTCGTGAGATGTTGGGTTAAGTCCCGCAACGAGCGCAACCCTCGCCCTTAGTTGCCAGCATTAAGTTGGGCACTCTAAGGGGACTGCCGGTGATAAGCCGAGAGGAAGGTGGGGATGACGTCAAGTCCTCATGGCCCTTACGGGCTGGGCTACACACGTGCTACAATGGTGGTGACAGTGGGCAGCGAGACCGCGAGGTCGAGCTAATCTCCAAAAGCCATCTCAGTTCGGATTGCACTCTGCAACTCGAGTGCATGAAGTTGGAATCGCTAGTAATCGTGGATCAGCATGCCACGGTGAATACGTTCCCGGGCCTTGTACACACCGCCCGTCACACCATGGGAGTTGGTTTTACCCGAAGGTGCTGTGCTAACCGCAAGGAGGCAGGCAACCACGG
>Shexian-Aa44 [org=Bartonella tribocorum] [isolate=Shexian-Aa44] [isolation_source=spleen] [host=Apodemus agrarius] [country=China:Handan city] [collection_date=2020] Bartonella tribocorum isolate Shexian-Aa44 16S ribosomal RNA gene, partial sequence.
AGAGTTTGATTCTGGCTCAGAACGAACGCTGGCGGCAGGCTTAACACATGCAAGTCGAGCGCGCTCCTTTTGGAGCGAGCGGCAAACGGGTGAGTAACGCGTGGGAATCTACCCCTCTCTACGGAATAACACAGAGAAATTTGTGCTAATACCGTATACGTCCCTTTGGGAGAAAGATTTATCGGAGATGGATGAGCCCGCGTTGGATTAGCTAGTTGGTGAGGTAACGGCTCACCAAGGCGACGATCCATAGCTGGTCTGAGAGGATGATCAGCCACACTGGGACTGAGACACGGCCCAGACTCCTACGGGAGGCAGCAGTGGGGAATATTGGACAATGGGGGCAACCCTGATCCAGCCATGCCGCGTGAGTGATGAAGGCCCTAGGGTTGTAAAGCTCTTTCACCGGTGAAGATAATGACGGTAACCGGAGAAGAAGCCCCGGCTAACTTCGTGCCAGCAGCCGCGGTAATACGAAGGGGGCTAGCGTTGTTCGGATTTACTGGGCGTAAAGCGCACGTAGGCGGATATTTAAGTCAGAGGTGAAATCCCAGGGCTCAACCCTGGAACTGCCTTTGATACTGGATATCTTGAGTGTGGAAGAGGTGAGTGGAATTCCGAGTGTAGAGGTAAAATTCGTAGATATTCGGAGGAACACCAGTGGCGAAGGCGGCTCACTGGTCCATTACTGACGCTGAGGTGCGAAAGCGTGGGGAGCAAACAGGATTAGATACCCTGGTAGTCCACGCCGTAAACGATGAATGTTAGCCGTCGGGCGGTTTACTGCTCGGTGGCGCAGCTAACGCATTAAACATTCCGCCTGGGGAGTACGGTCGCAAGATTAAAACTCAAAGGAATTGACGGGGGCCCGCACAAGCGGTGGAGCATGTGGTTTAATTCGAAGCAACGCGCAGAACCTTACCAGCCCTTGACATCCCGATCGCGGAAGGTGGAGACACCCTCCTTCAGTTAGGCTGGATCGGAGACAGGTGCTGCATGGCTGTCGTCAGCTCGTGTCGTGAGATGTTGGGTTAAGTCCCGCAACGAGCGCAACCCTCGCCCTTAGTTGCCAGCATTTAGTTGGGCACTCTAAGGGGACTGCCGGTGATAAGCCGAGAGGAAGGTGGGGATGACGTCAAGTCCTCATGGCCCTTACGGGCTGGGCTACACACGTGCTACAATGGTGGTGACAGTGGGCAGCGAGACCGCGAGGTCGAGCTAATCTCCAAAAGCCATCTCAGTTCGGATTGCACTCTGCAACTCGAGTGCATGAAGTTGGAATCGCTAGTAATCGTGGATCAGCATGCCACGGTGAATACGTTCCCGGGCCTTGTACACACCGCCCGTCACACCATGGGAGTTGGTTTTACCCGAAGGTGCTGTGCTAACCGCAAGGAGGCAGGCAACCACGG
>Shexian-Aa46 [org=Uncultured Bartonella sp.] [isolate=Shexian-Aa46] [isolation_source=spleen] [host=Apodemus agrarius] [country=China:Handan city] [collection_date=2020] Uncultured Bartonella sp. isolate Shexian-Aa46 16S ribosomal RNA gene, partial sequence.
ATATTCGGAGGAACACCAGTGGCGAAGGCGGCTCACTGGTCCATTACTGACGCTGAGGTGCGAAAGCGTGGGGAGCAAACAGGATTAGATACCCTGGTAGTCCACGCCGTAAACGATGAATGTTAGCCGTCGGGCGGTTTACTGCTCGGTGGCGCAGCTAACGCATTAAACATTCCGCCTGGGGAGTACGGTCGCAAGATTAAAACTCAAAGGAATTGACGGGGGCCCGCACAAGCGGTGGAGCATGTGGTTTAATTCGAAGCAACGCGCAGAACCTTACCAGCCCTTGACATCCCGATCGCGGAAGGTGGAGACACCCTCCTTCAGTTAGGCTGGATCGGAGACAGGTGCTGCATGGCTGTCGTCAGCTCGTGTCGTGAGATGTTGGGTTAAGTCCCGCAACGAGCGCAACCCTCGCCCTTAGTTGCCAGCATTCAGTTGGGCACTCTAAGGGGACTGCCGGTGATAAGCCGAGAGGAAGGTGGGGATGACGTCAAGTCCTCATGGCCCTTACGGGCTGGGCTACACACGTGCTACAATGGTGGTGACAGTGGGCAGCGAGACCGCGAGGTCGAGCTAATCTCCAAAAGCCATCTCAGTTCGGATTGCACTCTGCAACTCGAGTGCATGAAGTTGGAATCGCTAGTAATCGTGGATCAGCATGCCACGGTGAATACGTTCCCGGGCCTTGTACACACCGCCCGTCACACCATGGGAGTTGGTTTTACCCGAAGGTGCTGTGCTAACCGCAAGGAGGCAGGCAACCACGG
>Jize-Aa4 [org=Bartonella kosoyi] [isolate=Jize-Aa4] [isolation_source=spleen] [host=Apodemus agrarius] [country=China:Handan city] [collection_date=2020] Bartonella kosoyi isolate Jize-Aa4 16S ribosomal RNA gene, partial sequence.
AGAGTTTGATCCTGGCTCAGAACGAACGCTGGCGGCAGGCTTAACACATGCAAGTCGAGCGCGCTCCTTTTGGAGCGAGCGGCAAACGGGTGAGTAACGCGTGGGAATCTACCCCTCTCTACGGAATAACACAGAGAAATTTGTGCTAATACCGTATACGTCCCTTTGGGAGAAAGATTTATCGGAGATGGATGAGCCCGCGTTGGATTAGCTAGTTGGTGAGGTAACGGCTCACCAAGGCGACGATCCATAGCTGGTCTGAGAGGATGATCAGCCACACTGGGACTGAGACACGGCCCAGACTCCTACGGGAGGCAGCAGTGGGGAATATTGGACAATGGGGGCAACCCTGATCCAGCCATGCCGCGTGAGTGATGAAGGCCCTAGGGTTGTAAAGCTCTTTCACCGGTGAAGATAATGACGGTAACCGGAGAAGAAGCCCCGGCTAACTTCGTGCCAGCAGCCGCGGTAATACGAAGGGGGCTAGCGTTGTTCGGATTTACTGGGCGTAAAGCGCACGTAGGCGGATATTTAAGTCAGAGGTGAAATCCCAGGGCTCAACCCTGGAACTGCCTTTGATACTGGATATCTTGAGTGTGGAAGAGGTGAGTGGAATTCCGAGTGTAGAGGTAAAATTCGTAGATATTCGGAGGAACACCAGTGGCGAAGGCGGCTCACTGGTCCATTACTGACGCTGAGGTGCGAAAGCGTGGGGAGCAAACAGGATTAGATACCCTGGTAGTCCACGCCGTAAACGATGAATGTTAGCCGTCGGGCGGTTTACTGCTCGGTGGCGCAGCTAACGCATTAAACATTCCGCCTGGGGAGTACGGTCGCAAGATTAAAACTCAAAGGAATTGACGGGGGCCCGCACAAGCGGTGGAGCATGTGGTTTAATTCGAAGCAACGCGCAGAACCTTACCAGCCCTTGACATCCCGATCGCGGAGAGTGGAGACACTCTCCTTCAGTTAGGCTGGATCGGAGACAGGTGCTGCATGGCTGTCGTCAGCTCGTGTCGTGAGATGTTGGGTTAAGTCCCGCAACGAGCGCAACCCTCGCCCTTAGTTGCCAGCATTAAGTTGGGCACTCTAAGGGGACTGCCGGTGATAAGCCGAGAGGAAGGTGGGGATGACGTCAAGTCCTCATGGCCCTTACGGGCTGGGCTACACACGTGCTACAATGGTGGTGACAGTGGGCAGCGAGACCGCGAGGTCGAGCTAATCTCCAAAAGCCATCTCAGTTCGGATTGCACTCTGCAACTCGAGTGCATGAAGTTGGAATCGCTAGTAATCGTGGATCAGCATGCCACGGTGAATACGTTCCCGGGCCTTGTACACACCGCCCGTCACACCATGGGAGTTGGTTTTACCCGAAGGTGCTGTGCTAACCGCAAGGAGGCAGGCAACCACGG
>Jize-Aa6 [org=Bartonella kosoyi] [isolate=Jize-Aa6] [isolation_source=spleen] [host=Apodemus agrarius] [country=China:Handan city] [collection_date=2020] Bartonella kosoyi isolate Jize-Aa6 16S ribosomal RNA gene, partial sequence.
AGAGTTTGATCCTGGCTCAGAACGAACGCTGGCGGCAGGCTTAACACATGCAAGTCGAGCGCGCTCCTTTTGGAGCGAGCGGCAAACGGGTGAGTAACGCGTGGGAATCTACCCCTCTCTACGGAATAACACAGAGAAATTTGTGCTAATACCGTATACGTCCCTTTGGGAGAAAGATTTATCGGAGATGGATGAGCCCGCGTTGGATTAGCTAGTTGGTGAGGTAACGGCTCACCAAGGCGACGATCCATAGCTGGTCTGAGAGGATGATCAGCCACACTGGGACTGAGACACGGCCCAGACTCCTACGGGAGGCAGCAGTGGGGAATATTGGACAATGGGGGCAACCCTGATCCAGCCATGCCGCGTGAGTGATGAAGGCCCTAGGGTTGTAAAGCTCTTTCACCGGTGAAGATAATGACGGTAACCGGAGAAGAAGCCCCGGCTAACTTCGTGCCAGCAGCCGCGGTAATACGAAGGGGGCTAGCGTTGTTCGGATTTACTGGGCGTAAAGCGCACGTAGGCGGATATTTAAGTCAGAGGTGAAATCCCAGGGCTCAACCCTGGAACTGCCTTTGATACTGGATATCTTGAGTGTGGAAGAGGTGAGTGGAATTCCGAGTGTAGAGGTAAAATTCGTAGATATTCGGAGGAACACCAGTGGCGAAGGCGGCTCACTGGTCCATTACTGACGCTGAGGTGCGAAAGCGTGGGGAGCAAACAGGATTAGATACCCTGGTAGTCCACGCCGTAAACGATGAATGTTAGCCGTCGGGCGGTTTACTGCTCGGTGGCGCAGCTAACGCATTAAACATTCCGCCTGGGGAGTACGGTCGCAAGATTAAAACTCAAAGGAATTGACGGGGGCCCGCACAAGCGGTGGAGCATGTGGTTTAATTCGAAGCAACGCGCAGAACCTTACCAGCCCTTGACATCCCGATCGCGGAGAGTGGAGACACTCTCCTTCAGTTAGGCTGGATCGGAGACAGGTGCTGCATGGCTGTCGTCAGCTCGTGTCGTGAGATGTTGGGTTAAGTCCCGCAACGAGCGCAACCCTCGCCCTTAGTTGCCAGCATTAAGTTGGGCACTCTAAGGGGACTGCCGGTGATAAGCCGAGAGGAAGGTGGGGATGACGTCAAGTCCTCATGGCCCTTACGGGCTGGGCTACACACGTGCTACAATGGTGGTGACAGTGGGCAGCGAGACCGCGAGGTCGAGCTAATCTCCAAAAGCCATCTCAGTTCGGATTGCACTCTGCAACTCGAGTGCATGAAGTTGGAATCGCTAGTAATCGTGGATCAGCATGCCACGGTGAATACGTTCCCGGGCCTTGTACACACCGCCCGTCACACCATGGGAGTTGGTTTTACCCGAAGGTGCTGTGCTAACCGCAAGGAGGCAGGCAACCACGG
>Jize-Aa8 [org=Bartonella tribocorum] [isolate=Jize-Aa8] [isolation_source=spleen] [host=Apodemus agrarius] [country=China:Handan city] [collection_date=2020] Bartonella tribocorum isolate Jize-Aa8 16S ribosomal RNA gene, partial sequence.
AGAGTTTGATTCTGGCTCAGAACGAACGCTGGCGGCAGGCTTAACACATGCAAGTCGAGCGCGCTCCTTTTGGAGCGAGCGGCAAACGGGTGAGTAACGCGTGGGAATCTACCCCTCTCTACGGAATAACACAGAGAAATTTGTGCTAATACCGTATACGTCCCTTTGGGAGAAAGATTTATCGGAGATGGATGAGCCCGCGTTGGATTAGCTAGTTGGTGAGGTAACGGCTCACCAAGGCGACGATCCATAGCTGGTCTGAGAGGATGATCAGCCACACTGGGACTGAGACACGGCCCAGACTCCTACGGGAGGCAGCAGTGGGGAATATTGGACAATGGGGGCAACCCTGATCCAGCCATGCCGCGTGAGTGATGAAGGCCCTAGGGTTGTAAAGCTCTTTCACCGGTGAAGATAATGACGGTAACCGGAGAAGAAGCCCCGGCTAACTTCGTGCCAGCAGCCGCGGTAATACGAAGGGGGCTAGCGTTGTTCGGATTTACTGGGCGTAAAGCGCACGTAGGCGGATATTTAAGTCAGAGGTGAAATCCCAGGGCTCAACCCTGGAACTGCCTTTGATACTGGATATCTTGAGTGTGGAAGAGGTGAGTGGAATTCCGAGTGTAGAGGTAAAATTCGTAGATATTCGGAGGAACACCAGTGGCGAAGGCGGCTCACTGGTCCATTACTGACGCTGAGGTGCGAAAGCGTGGGGAGCAAACAGGATTAGATACCCTGGTAGTCCACGCCGTAAACGATGAATGTTAGCCGTCGGGCGGTTTACTGCTCGGTGGCGCAGCTAACGCATTAAACATTCCGCCTGGGGAGTACGGTCGCAAGATTAAAACTCAAAGGAATTGACGGGGGCCCGCACAAGCGGTGGAGCATGTGGTTTAATTCGAAGCAACGCGCAGAACCTTACCAGCCCTTGACATCCCGATCGCGGAAGGTGGAGACACCCTCCTTCAGTTAGGCTGGATCGGAGACAGGTGCTGCATGGCTGTCGTCAGCTCGTGTCGTGAGATGTTGGGTTAAGTCCCGCAACGAGCGCAACCCTCGCCCTTAGTTGCCAGCATTTAGTTGGGCACTCTAAGGGGACTGCCGGTGATAAGCCGAGAGGAAGGTGGGGATGACGTCAAGTCCTCATGGCCCTTACGGGCTGGGCTACACACGTGCTACAATGGTGGTGACAGTGGGCAGCGAGACCGCGAGGTCGAGCTAATCTCCAAAAGCCATCTCAGTTCGGATTGCACTCTGCAACTCGAGTGCATGAAGTTGGAATCGCTAGTAATCGTGGATCAGCATGCCACGGTGAATACGTTCCCGGGCCTTGTACACACCGCCCGTCACACCATGGGAGTTGGTTTTACCCGAAGGTGCTGTGCTAACCGCAAGGAGGCAGGCAACCACGG
>Jize-Aa12 [org=Bartonella tribocorum] [isolate=Jize-Aa12] [isolation_source=spleen] [host=Apodemus agrarius] [country=China:Handan city] [collection_date=2020] Bartonella tribocorum isolate Jize-Aa12 16S ribosomal RNA gene, partial sequence.
AGAGTTTGATTCTGGCTCAGAACGAACGCTGGCGGCAGGCTTAACACATGCAAGTCGAGCGCGCTCCTTTTGGAGCGAGCGGCAAACGGGTGAGTAACGCGTGGGAATCTACCCCTCTCTACGGAATAACACAGAGAAATTTGTGCTAATACCGTATACGTCCCTTTGGGAGAAAGATTTATCGGAGATGGATGAGCCCGCGTTGGATTAGCTAGTTGGTGAGGTAACGGCTCACCAAGGCGACGATCCATAGCTGGTCTGAGAGGATGATCAGCCACACTGGGACTGAGACACGGCCCAGACTCCTACGGGAGGCAGCAGTGGGGAATATTGGACAATGGGGGCAACCCTGATCCAGCCATGCCGCGTGAGTGATGAAGGCCCTAGGGTTGTAAAGCTCTTTCACCGGTGAAGATAATGACGGTAACCGGAGAAGAAGCCCCGGCTAACTTCGTGCCAGCAGCCGCGGTAATACGAAGGGGGCTAGCGTTGTTCGGATTTACTGGGCGTAAAGCGCACGTAGGCGGATATTTAAGTCAGAGGTGAAATCCCAGGGCTCAACCCTGGAACTGCCTTTGATACTGGATATCTTGAGTGTGGAAGAGGTGAGTGGAATTCCGAGTGTAGAGGTAAAATTCGTAGATATTCGGAGGAACACCAGTGGCGAAGGCGGCTCACTGGTCCATTACTGACGCTGAGGTGCGAAAGCGTGGGGAGCAAACAGGATTAGATACCCTGGTAGTCCACGCCGTAAACGATGAATGTTAGCCGTCGGGCGGTTTACTGCTCGGTGGCGCAGCTAACGCATTAAACATTCCGCCTGGGGAGTACGGTCGCAAGATTAAAACTCAAAGGAATTGACGGGGGCCCGCACAAGCGGTGGAGCATGTGGTTTAATTCGAAGCAACGCGCAGAACCTTACCAGCCCTTGACATCCCGATCGCGGAAGGTGGAGACACCCTCCTTCAGTTAGGCTGGATCGGAGACAGGTGCTGCATGGCTGTCGTCAGCTCGTGTCGTGAGATGTTGGGTTAAGTCCCGCAACGAGCGCAACCCTCGCCCTTAGTTGCCAGCATTTAGTTGGGCACTCTAAGGGGACTGCCGGTGATAAGCCGAGAGGAAGGTGGGGATGACGTCAAGTCCTCATGGCCCTTACGGGCTGGGCTACACACGTGCTACAATGGTGGTGACAGTGGGCAGCGAGACCGCGAGGTCGAGCTAATCTCCAAAAGCCATCTCAGTTCGGATTGCACTCTGCAACTCGAGTGCATGAAGTTGGAATCGCTAGTAATCGTGGATCAGCATGCCACGGTGAATACGTTCCCGGGCCTTGTACACACCGCCCGTCACACCATGGGAGTTGGTTTTACCCGAAGGTGCTGTGCTAACCGCAAGGAGGCAGGCAACCACGG
>Jize-Aa16 [org=Bartonella tribocorum] [isolate=Jize-Aa16] [isolation_source=spleen] [host=Apodemus agrarius] [country=China:Handan city] [collection_date=2020] Bartonella tribocorum isolate Jize-Aa16 16S ribosomal RNA gene, partial sequence.
AGAGTTTGATTCTGGCTCAGAACGAACGCTGGCGGCAGGCTTAACACATGCAAGTCGAGCGCGCTCCTTTTGGAGCGAGCGGCAAACGGGTGAGTAACGCGTGGGAATCTACCCCTCTCTACGGAATAACACAGAGAAATTTGTGCTAATACCGTATACGTCCCTTTGGGAGAAAGATTTATCGGAGATGGATGAGCCCGCGTTGGATTAGCTAGTTGGTGAGGTAACGGCTCACCAAGGCGACGATCCATAGCTGGTCTGAGAGGATGATCAGCCACACTGGGACTGAGACACGGCCCAGACTCCTACGGGAGGCAGCAGTGGGGAATATTGGACAATGGGGGCAACCCTGATCCAGCCATGCCGCGTGAGTGATGAAGGCCCTAGGGTTGTAAAGCTCTTTCACCGGTGAAGATAATGACGGTAACCGGAGAAGAAGCCCCGGCTAACTTCGTGCCAGCAGCCGCGGTAATACGAAGGGGGCTAGCGTTGTTCGGATTTACTGGGCGTAAAGCGCACGTAGGCGGATATTTAAGTCAGAGGTGAAATCCCAGGGCTCAACCCTGGAACTGCCTTTGATACTGGATATCTTGAGTGTGGAAGAGGTGAGTGGAATTCCGAGTGTAGAGGTAAAATTCGTAGATATTCGGAGGAACACCAGTGGCGAAGGCGGCTCACTGGTCCATTACTGACGCTGAGGTGCGAAAGCGTGGGGAGCAAACAGGATTAGATACCCTGGTAGTCCACGCCGTAAACGATGAATGTTAGCCGTCGGGCGGTTTACTGCTCGGTGGCGCAGCTAACGCATTAAACATTCCGCCTGGGGAGTACGGTCGCAAGATTAAAACTCAAAGGAATTGACGGGGGCCCGCACAAGCGGTGGAGCATGTGGTTTAATTCGAAGCAACGCGCAGAACCTTACCAGCCCTTGACATCCCGATCGCGGAAGGTGGAGACACCCTCCTTCAGTTAGGCTGGATCGGAGACAGGTGCTGCATGGCTGTCGTCAGCTCGTGTCGTGAGATGTTGGGTTAAGTCCCGCAACGAGCGCAACCCTCGCCCTTAGTTGCCAGCATTTAGTTGGGCACTCTAAGGGGACTGCCGGTGATAAGCCGAGAGGAAGGTGGGGATGACGTCAAGTCCTCATGGCCCTTACGGGCTGGGCTACACACGTGCTACAATGGTGGTGACAGTGGGCAGCGAGACCGCGAGGTCGAGCTAATCTCCAAAAGCCATCTCAGTTCGGATTGCACTCTGCAACTCGAGTGCATGAAGTTGGAATCGCTAGTAATCGTGGATCAGCATGCCACGGTGAATACGTTCCCGGGCCTTGTACACACCGCCCGTCACACCATGGGAGTTGGTTTTACCCGAAGGTGCTGTGCTAACCGCAAGGAGGCAGGCAACCACGG
>Jize-Aa17 [org=Uncultured Bartonella sp.] [isolate=Jize-Aa17] [isolation_source=spleen] [host=Apodemus agrarius] [country=China:Handan city] [collection_date=2020] Uncultured Bartonella sp. isolate Jize-Aa17 16S ribosomal RNA gene, partial sequence.
AGAGTTTGATCCTGGCTCAGAACGAACGCTGGCGGCAGGCTTAACACATGCAAGTCGAGCGCACTCTTATGAGTGAGCGGCAGACGGGTGAGTAACGCGTGGGAATCTACCCTTTTCTACGGAATAACACAGAGAAATTTGTGCTAATACCGTATACGTCCTACTGGAGAAAGATTTATCGGAGAAGGATGAGCCCGCGTTGGATTAGCTAGTTGGTGAGGTAAAGGCTCACCAAGGCGACGATCCATAGCTGGTCTGAGAGGATGATCAGCCACACTGGGACTGAGACACGGCCCAGACTCCTACGGGAGGCAGCAGTGGGGAATATTGGACAATGGGGGCAACCCTGATCCAGCCATGCCGCGTGAGTGATGAAGGCCCTAGGGTTGTAAAGCTCTTTCACCGGTGAAGATAATGACGGTAACCGGAGAAGAAGCCCCGGCTAACTTCGTGCCAGCAGCCGCGGTAATACGAAGGGGGCTAGCGTTGTTCGGATTTACTGGGCGTAAAGCGCATGTAGGCGGATATTTAAGTCAGAGGTGAAATCCCAGGGCTCAACCCTGGAACTGCCTTTGATACTGGATGTCTTGAGTGTGGAAGAGGTGAGTGGAATTCCGAGTGTAGAGGTAAAATTCGTAGATATTCGGAGGAACACCAGTGGCGAAGGCGGCTCACTGGTCCATTACTGACGCTGAGGTGCGAAAGCGTGGGGAGCAAACAGGATTAGATACCCTGGTAGTCCACGCCGTAAACGATGAATGTTAGCCGTTGGGTGGTTTACTGCTCAGTGGCGCAGCTAACGCATTAAACATTCCGCCTGGGGAGTACGGTCGCAAGATTAAAACTCAAAGGAATTGACGGGGGCCCGCACAAGCGGTGGAGCATGTGGTTTAATTCGAAGCAACGCGCAGAACCTTACCAGCCCTTGACATCCCGATCGCAGGAAGTGGAGACACTTCCCTTCAGTTCGGCTGGATCGGAGACAGGTGCTGCATGGCTGTCGTCAGCTCGTGTCGTGAGATGTTGGGTTAAGTCCCGCAACGAGCGCAACCCTCGCCCTTAGTTGCCAGCATTTAGTTGGGCACTCTAGGGGGACTGCCGGTGATAAGCCGAGAGGAAGGTGGGGATGACGTCAAGTCCTCATGGCCCTTACGGGCTGGGCTACACACGTGCTACAATGGTGGTGACAGTGGGCAGCGAGATCGCAAGGTCGAGCTAATCTCCAAAAGCCATCTCAGTTCGGATTGCACTCTGCAACTCGAGTGCATGAAGTTGGAATCGCTAGTAATCGTGGATCAGCATGCCACGGTGAATACGTTCCCGGGCCTTGTACACACCGCCCGTCACACCATGGGAGTTGGTTTTACCCGAAGGTGCTGTGCTAACCGCAAGGAGGCAGGTAACCACGG
>Jize-Aa38 [org=Bartonella tribocorum] [isolate=Jize-Aa38] [isolation_source=spleen] [host=Apodemus agrarius] [country=China:Handan city] [collection_date=2020] Bartonella tribocorum isolate Jize-Aa38 16S ribosomal RNA gene, partial sequence.
AGAGTTTGATTCTGGCTCAGAAAGAACGCTGGCGGCAGGCTTAACACATGCAAGTCGAGCGCGCTCCTTTTGGAGCGAGCGGCAAACGGGTGAGTAACGCGTGGGAATCTACCCCTCTCTACGGAATAACACAGAGAAATTTGTGCTAATACCGTATACGTCCCTTTGGGAGAAAGATTTATCGGAGATGGATGAGCCCGCGTTGGATTAGCTAGTTGGTGAGGTAACGGCTCACCAAGGCGACGATCCATAGCTGGTCTGAGAGGATGATCAGCCACACTGGGACTGAGACACGGCCCAGACTCCTACGGGAGGCAGCAGTGGGGAATATTGGACAATGGGGGCAACCCTGATCCAGCCATGCCGCGTGAGTGATGAAGGCCCTAGGGTTGTAAAGCTCTTTCACCGGTGAAGATAATGACGGTAACCGGAGAAGAAGCCCCGGCTAACTTCGTGCCAGCAGCCGCGGTAATACGAAGGGGGCTAGCGTTGTTCGGATTTACTGGGCGTAAAGCGCACGTAGGCGGATATTTAAGTCAGAGGTGAAATCCCAGGGCTCAACCCTGGAACTGCCTTTGATACTGGATATCTTGAGTGTGGAAGAGGTGAGTGGAATTCCGAGTGTAGAGGTAAAATTCGTAGATATTCGGAGGAACACCAGTGGCGAAGGCGGCTCACTGGTCCATTACTGACGCTGAGGTGCGAAAGCGTGGGGAGCAAACAGGATTAGATACCCTGGTAGTCCACGCCGTAAACGATGAATGTTAGCCGTCGGGCGGTTTACTGCTCGGTGGCGCAGCTAACGCATTAAACATTCCGCCTGGGGAGTACGGTCGCAAGATTAAAACTCAAAGGAATTGACGGGGGCCCGCACAAGCGGTGGAGCATGTGGTTTAATTCGAAGCAACGCGCAGAACCTTACCAGCCCTTGACATCCCGATCGCGGAAGGTGGAGACACCCTCCTTCAGTTAGGCTGGATCGGAGACAGGTGCTGCATGGCTGTCGTCAGCTCGTGTCGTGAGATGTTGGGTTAAGTCCCGCAACGAGCGCAACCCTCGCCCTTAGTTGCCAGCATTTAGTTGGGCACTCTAAGGGGACTGCCGGTGATAAGCCGAGAGGAAGGTGGGGATGACGTCAAGTCCTCATGGCCCTTACGGGCTGGGCTACACACGTGCTACAATGGTGGTGACAGTGGGCAGCGAGACCGCGAGGTCGAGCTAATCTCCAAAAGCCATCTCAGTTCGGATTGCACTCTGCAACTCGAGTGCATGAAGTTGGAATCGCTAGTAATCGTGGATCAGCATGCCACGGTGAATACGTTCCCGGGCCTTGTACACACCGCCCGTCACACCATGGGAGTTGGTTTTACCCGAAGGTGCTGTGCTAACCGCAAGGAGGCAGGCAACCACGG
>Jize-Aa40 [org=Bartonella tribocorum] [isolate=Jize-Aa40] [isolation_source=spleen] [host=Apodemus agrarius] [country=China:Handan city] [collection_date=2020] Bartonella tribocorum isolate Jize-Aa40 16S ribosomal RNA gene, partial sequence.
AGAGTTTGATTCTGGCTCAGAACGAACGCTGGCGGCAGGCTTAACACATGCAAGTCGAGCGCGCTCCTTTTGGAGCGAGCGGCAAACGGGTGAGTAACGCGTGGGAATCTACCCCTCTCTACGGAATAACACAGAGAAATTTGTGCTAATACCGTATACGTCCCTTTGGGAGAAAGATTTATCGGAGATGGATGAGCCCGCGTTGGATTAGCTAGTTGGTGAGGTAACGGCTCACCAAGGCGACGATCCATAGCTGGTCTGAGAGGATGATCAGCCACACTGGGACTGAGACACGGCCCAGACTCCTACGGGAGGCAGCAGTGGGGAATATTGGACAATGGGGGCAACCCTGATCCAGCCATGCCGCGTGAGTGATGAAGGCCCTAGGGTTGTAAAGCTCTTTCACCGGTGAAGATAATGACGGTAACCGGAGAAGAAGCCCCGGCTAACTTCGTGCCAGCAGCCGCGGTAATACGAAGGGGGCTAGCGTTGTTCGGATTTACTGGGCGTAAAGCGCACGTAGGCGGATATTTAAGTCAGAGGTGAAATCCCAGGGCTCAACCCTGGAACTGCCTTTGATACTGGATATCTTGAGTGTGGAAGAGGTGAGTGGAATTCCGAGTGTAGAGGTAAAATTCGTAGATATTCGGAGGAACACCAGTGGCGAAGGCGGCTCACTGGTCCATTACTGACGCTGAGGTGCGAAAGCGTGGGGAGCAAACAGGATTAGATACCCTGGTAGTCCACGCCGTAAACGATGAATGTTAGCCGTCGGGCGGTTTACTGCTCGGTGGCGCAGCTAACGCATTAAACATTCCGCCTGGGGAGTACGGTCGCAAGATTAAAACTCAAAGGAATTGACGGGGGCCCGCACAAGCGGTGGAGCATGTGGTTTAATTCGAAGCAACGCGCAGAACCTTACCAGCCCTTGACATCCCGATCGCGGAAGGTGGAGACACCCTCCTTCAGTTAGGCTGGATCGGAGACAGGTGCTGCATGGCTGTCGTCAGCTCGTGTCGTGAGATGTTGGGTTAAGTCCCGCAACGAGCGCAACCCTCGCCCTTAGTTGCCAGCATTTAGTTGGGCACTCTAAGGGGACTGCCGGTGATAAGCCGAGAGGAAGGTGGGGATGACGTCAAGTCCTCATGGCCCTTACGGGCTGGGCTACACACGTGCTACAATGGTGGTGACAGTGGGCAGCGAGACCGCGAGGTCGAGCTAATCTCCAAAAGCCATCTCAGTTCGGATTGCACTCTGCAACTCGAGTGCATGAAGTTGGAATCGCTAGTAATCGTGGATCAGCATGCCACGGTGAATACGTTCCCGGGCCTTGTACACACCGCCCGTCACACCATGGGAGTTGGTTTTACCCGAAGGTGCTGTGCTAACCGCAAGGAGGCAGGCAACCACGG
>Jize-Aa41 [org=Bartonella tribocorum] [isolate=Jize-Aa41] [isolation_source=spleen] [host=Apodemus agrarius] [country=China:Handan city] [collection_date=2020] Bartonella tribocorum isolate Jize-Aa41 16S ribosomal RNA gene, partial sequence.
AGAGTTTGATTCTGGCTCAGAAAGAACGCTGGCGGCAGGCTTAACACATGCAAGTCGAGCGCGCTCCTTTTGGAGCGAGCGGCAAACGGGTGAGTAACGCGTGGGAATCTACCCCTCTCTACGGAATAACACAGAGAAATTTGTGCTAATACCGTATACGTCCCTTTGGGAGAAAGATTTATCGGAGATGGATGAGCCCGCGTTGGATTAGCTAGTTGGTGAGGTAACGGCTCACCAAGGCGACGATCCATAGCTGGTCTGAGAGGATGATCAGCCACACTGGGACTGAGACACGGCCCAGACTCCTACGGGAGGCAGCAGTGGGGAATATTGGACAATGGGGGCAACCCTGATCCAGCCATGCCGCGTGAGTGATGAAGGCCCTAGGGTTGTAAAGCTCTTTCACCGGTGAAGATAATGACGGTAACCGGAGAAGAAGCCCCGGCTAACTTCGTGCCAGCAGCCGCGGTAATACGAAGGGGGCTAGCGTTGTTCGGATTTACTGGGCGTAAAGCGCACGTAGGCGGATATTTAAGTCAGAGGTGAAATCCCAGGGCTCAACCCTGGAACTGCCTTTGATACTGGATATCTTGAGTGTGGAAGAGGTGAGTGGAATTCCGAGTGTAGAGGTAAAATTCGTAGATATTCGGAGGAACACCAGTGGCGAAGGCGGCTCACTGGTCCATTACTGACGCTGAGGTGCGAAAGCGTGGGGAGCAAACAGGATTAGATACCCTGGTAGTCCACGCCGTAAACGATGAATGTTAGCCGTCGGGCGGTTTACTGCTCGGTGGCGCAGCTAACGCATTAAACATTCCGCCTGGGGAGTACGGTCGCAAGATTAAAACTCAAAGGAATTGACGGGGGCCCGCACAAGCGGTGGAGCATGTGGTTTAATTCGAAGCAACGCGCAGAACCTTACCAGCCCTTGACATCCCGATCGCGGAAGGTGGAGACACCCTCCTTCAGTTAGGCTGGATCGGAGACAGGTGCTGCATGGCTGTCGTCAGCTCGTGTCGTGAGATGTTGGGTTAAGTCCCGCAACGAGCGCAACCCTCGCCCTTAGTTGCCAGCATTTAGTTGGGCACTCTAAGGGGACTGCCGGTGATAAGCCGAGAGGAAGGTGGGGATGACGTCAAGTCCTCATGGCCCTTACGGGCTGGGCTACACACGTGCTACAATGGTGGTGACAGTGGGCAGCGAGACCGCGAGGTCGAGCTAATCTCCAAAAGCCATCTCAGTTCGGATTGCACTCTGCAACTCGAGTGCATGAAGTTGGAATCGCTAGTAATCGTGGATCAGCATGCCACGGTGAATACGTTCCCGGGCCTTGTACACACCGCCCGTCACACCATGGGAGTTGGTTTTACCCGAAGGTGCTGTGCTAACCGCAAGGAGGCAGGCAACCACGG
>Jize-Aa44 [org=Bartonella kosoyi] [isolate=Jize-Aa44] [isolation_source=spleen] [host=Apodemus agrarius] [country=China:Handan city] [collection_date=2020] Bartonella kosoyi isolate Jize-Aa44 16S ribosomal RNA gene, partial sequence.
AGAGTTTGATCCTGGCTCAGAAAGAACGCTGGCGGCAGGCTTAACACATGCAAGTCGAGCGCGCTCCTTTTGGAGCGAGCGGCAAACGGGTGAGTAACGCGTGGGAATCTACCCCTCTCTACGGAATAACACAGAGAAATTTGTGCTAATACCGTATACGTCCCTTTGGGAGAAAGATTTATCGGAGATGGATGAGCCCGCGTTGGATTAGCTAGTTGGTGAGGTAACGGCTCACCAAGGCGACGATCCATAGCTGGTCTGAGAGGATGATCAGCCACACTGGGACTGAGACACGGCCCAGACTCCTACGGGAGGCAGCAGTGGGGAATATTGGACAATGGGGGCAACCCTGATCCAGCCATGCCGCGTGAGTGATGAAGGCCCTAGGGTTGTAAAGCTCTTTCACCGGTGAAGATAATGACGGTAACCGGAGAAGAAGCCCCGGCTAACTTCGTGCCAGCAGCCGCGGTAATACGAAGGGGGCTAGCGTTGTTCGGATTTACTGGGCGTAAAGCGCACGTAGGCGGATATTTAAGTCAGAGGTGAAATCCCAGGGCTCAACCCTGGAACTGCCTTTGATACTGGATATCTTGAGTGTGGAAGAGGTGAGTGGAATTCCGAGTGTAGAGGTAAAATTCGTAGATATTCGGAGGAACACCAGTGGCGAAGGCGGCTCACTGGTCCATTACTGACGCTGAGGTGCGAAAGCGTGGGGAGCAAACAGGATTAGATACCCTGGTAGTCCACGCCGTAAACGATGAATGTTAGCCGTCGGGCGGTTTACTGCTCGGTGGCGCAGCTAACGCATTAAACATTCCGCCTGGGGAGTACGGTCGCAAGATTAAAACTCAAAGGAATTGACGGGGGCCCGCACAAGCGGTGGAGCATGTGGTTTAATTCGAAGCAACGCGCAGAACCTTACCAGCCCTTGACATCCCGATCGCGGAGAGTGGAGACACTCTCCTTCAGTTAGGCTGGATCGGAGACAGGTGCTGCATGGCTGTCGTCAGCTCGTGTCGTGAGATGTTGGGTTAAGTCCCGCAACGAGCGCAACCCTCGCCCTTAGTTGCCAGCATTAAGTTGGGCACTCTAAGGGGACTGCCGGTGATAAGCCGAGAGGAAGGTGGGGATGACGTCAAGTCCTCATGGCCCTTACGGGCTGGGCTACACACGTGCTACAATGGTGGTGACAGTGGGCAGCGAGACCGCGAGGTCGAGCTAATCTCCAAAAGCCATCTCAGTTCGGATTGCACTCTGCAACTCGAGTGCATGAAGTTGGAATCGCTAGTAATCGTGGATCAGCATGCCACGGTGAATACGTTCCCGGGCCTTGTACACACCGCCCGTCACACCATGGGAGTTGGTTTTACCCGAAGGTGCTGTGCTAACCGCAAGGAGGCAGGCAACCACGG
>Jize-Aa47 [org=Bartonella kosoyi] [isolate=Jize-Aa47] [isolation_source=spleen] [host=Apodemus agrarius] [country=China:Handan city] [collection_date=2020] Bartonella kosoyi isolate Jize-Aa47 16S ribosomal RNA gene, partial sequence.
AGAGTTTGATCCTGGCTCAGAAAGAACGCTGGCGGCAGGCTTAACACATGCAAGTCGAGCGCGCTCCTTTTGGAGCGAGCGGCAAACGGGTGAGTAACGCGTGGGAATCTACCCCTCTCTACGGAATAACACAGAGAAATTTGTGCTAATACCGTATACGTCCCTTTGGGAGAAAGATTTATCGGAGATGGATGAGCCCGCGTTGGATTAGCTAGTTGGTGAGGTAACGGCTCACCAAGGCGACGATCCATAGCTGGTCTGAGAGGATGATCAGCCACACTGGGACTGAGACACGGCCCAGACTCCTACGGGAGGCAGCAGTGGGGAATATTGGACAATGGGGGCAACCCTGATCCAGCCATGCCGCGTGAGTGATGAAGGCCCTAGGGTTGTAAAGCTCTTTCACCGGTGAAGATAATGACGGTAACCGGAGAAGAAGCCCCGGCTAACTTCGTGCCAGCAGCCGCGGTAATACGAAGGGGGCTAGCGTTGTTCGGATTTACTGGGCGTAAAGCGCACGTAGGCGGATATTTAAGTCAGAGGTGAAATCCCAGGGCTCAACCCTGGAACTGCCTTTGATACTGGATATCTTGAGTGTGGAAGAGGTGAGTGGAATTCCGAGTGTAGAGGTAAAATTCGTAGATATTCGGAGGAACACCAGTGGCGAAGGCGGCTCACTGGTCCATTACTGACGCTGAGGTGCGAAAGCGTGGGGAGCAAACAGGATTAGATACCCTGGTAGTCCACGCCGTAAACGATGAATGTTAGCCGTCGGGCGGTTTACTGCTCGGTGGCGCAGCTAACGCATTAAACATTCCGCCTGGGGAGTACGGTCGCAAGATTAAAACTCAAAGGAATTGACGGGGGCCCGCACAAGCGGTGGAGCATGTGGTTTAATTCGAAGCAACGCGCAGAACCTTACCAGCCCTTGACATCCCGATCGCGGAGAGTGGAGACACTCTCCTTCAGTTAGGCTGGATCGGAGACAGGTGCTGCATGGCTGTCGTCAGCTCGTGTCGTGAGATGTTGGGTTAAGTCCCGCAACGAGCGCAACCCTCGCCCTTAGTTGCCAGCATTAAGTTGGGCACTCTAAGGGGACTGCCGGTGATAAGCCGAGAGGAAGGTGGGGATGACGTCAAGTCCTCATGGCCCTTACGGGCTGGGCTACACACGTGCTACAATGGTGGTGACAGTGGGCAGCGAGACCGCGAGGTCGAGCTAATCTCCAAAAGCCATCTCAGTTCGGATTGCACTCTGCAACTCGAGTGCATGAAGTTGGAATCGCTAGTAATCGTGGATCAGCATGCCACGGTGAATACGTTCCCGGGCCTTGTACACACCGCCCGTCACACCATGGGAGTTGGTTTTACCCGAAGGTGCTGTGCTAACCGCAAGGAGGCAGGCAACCACGG
>Jize-Aa49 [org=Bartonella tribocorum] [isolate=Jize-Aa49] [isolation_source=spleen] [host=Apodemus agrarius] [country=China:Handan city] [collection_date=2020] Bartonella tribocorum isolate Jize-Aa49 16S ribosomal RNA gene, partial sequence.
AGAGTTTGATTCTGGCTCAGAAAGAACGCTGGCGGCAGGCTTAACACATGCAAGTCGAGCGCGCTCCTTTTGGAGCGAGCGGCAAACGGGTGAGTAACGCGTGGGAATCTACCCCTCTCTACGGAATAACACAGAGAAATTTGTGCTAATACCGTATACGTCCCTTTGGGAGAAAGATTTATCGGAGATGGATGAGCCCGCGTTGGATTAGCTAGTTGGTGAGGTAACGGCTCACCAAGGCGACGATCCATAGCTGGTCTGAGAGGATGATCAGCCACACTGGGACTGAGACACGGCCCAGACTCCTACGGGAGGCAGCAGTGGGGAATATTGGACAATGGGGGCAACCCTGATCCAGCCATGCCGCGTGAGTGATGAAGGCCCTAGGGTTGTAAAGCTCTTTCACCGGTGAAGATAATGACGGTAACCGGAGAAGAAGCCCCGGCTAACTTCGTGCCAGCAGCCGCGGTAATACGAAGGGGGCTAGCGTTGTTCGGATTTACTGGGCGTAAAGCGCACGTAGGCGGATATTTAAGTCAGAGGTGAAATCCCAGGGCTCAACCCTGGAACTGCCTTTGATACTGGATATCTTGAGTGTGGAAGAGGTGAGTGGAATTCCGAGTGTAGAGGTAAAATTCGTAGATATTCGGAGGAACACCAGTGGCGAAGGCGGCTCACTGGTCCATTACTGACGCTGAGGTGCGAAAGCGTGGGGAGCAAACAGGATTAGATACCCTGGTAGTCCACGCCGTAAACGATGAATGTTAGCCGTCGGGCGGTTTACTGCTCGGTGGCGCAGCTAACGCATTAAACATTCCGCCTGGGGAGTACGGTCGCAAGATTAAAACTCAAAGGAATTGACGGGGGCCCGCACAAGCGGTGGAGCATGTGGTTTAATTCGAAGCAACGCGCAGAACCTTACCAGCCCTTGACATCCCGATCGCGGAAGGTGGAGACACCCTCCTTCAGTTAGGCTGGATCGGAGACAGGTGCTGCATGGCTGTCGTCAGCTCGTGTCGTGAGATGTTGGGTTAAGTCCCGCAACGAGCGCAACCCTCGCCCTTAGTTGCCAGCATTTAGTTGGGCACTCTAAGGGGACTGCCGGTGATAAGCCGAGAGGAAGGTGGGGATGACGTCAAGTCCTCATGGCCCTTACGGGCTGGGCTACACACGTGCTACAATGGTGGTGACAGTGGGCAGCGAGACCGCGAGGTCGAGCTAATCTCCAAAAGCCATCTCAGTTCGGATTGCACTCTGCAACTCGAGTGCATGAAGTTGGAATCGCTAGTAATCGTGGATCAGCATGCCACGGTGAATACGTTCCCGGGCCTTGTACACACCGCCCGTCACACCATGGGAGTTGGTTTTACCCGAAGGTGCTGTGCTAACCGCAAGGAGGCAGGCAACCACGG
>Shuangqiao-Rn46 [org=Uncultured Bartonella sp.] [isolate=Shuangqiao-Rn46] [isolation_source=spleen] [host=Rattus norvegicus] [country=China:Chengde city] [collection_date=2020] Uncultured Bartonella sp. isolate Shuangqiao-Rn46 cell division protein (ftsZ) gene, partial cds.
GGAATTGAGGCCACGTATTACCGTTTTTGGTGTTGGAGGTGGTGGCGGAAATGCCGTAAATAATATGATAAATGCTGGCCTTCAAGGAGTTGACTTTGTTGTTGCTAATACAGATGCACAGGCTTTGGCTATGTCAAAAGCTGAACGTGTTATCCAGCTAGGTGCAGCAGTAACAGAAGGTTTAGGTGCTGGTGCTCTACCAGAAGTTGGCCAAGCTGCTGCAGATGAATGTATCGATGAAATTATCGATCATCTTGCAGATTCTCATATGGTTTTTATTACAGCAGGTATGGGCGGAGGTACAGGAACCGGAGCGGCACCTGTTGTTGCTAATGCGGCACGTGAAAAAGGTATTTTGACTGTTGGTGTTGTGACAAAGCCTTTCCAATTTGAAGGTGCACGTCGGATGAAGACAGCAGAAGCTGGGATAGAAGAATTACAAAAATCGGTTGATACATTAATCGTTATTCCAAATCAAAATCTTTTTCGTATTGCGAACGAAAAAACAACATTTTCTGATGCTTTTGCTATGGCTGATCAAGTTCTTTA
>Shuangqiao-Rn47 [org=Uncultured Bartonella sp.] [isolate=Shuangqiao-Rn47] [isolation_source=spleen] [host=Rattus norvegicus] [country=China:Chengde city] [collection_date=2020] Uncultured Bartonella sp. isolate Shuangqiao-Rn47 cell division protein (ftsZ) gene, partial cds.
GGAATTGAGGCCACGTATTACCGTTTTTGGTGTTGGAGGTGGTGGCGGAAATGCCGTAAATAATATGATAAATGCTGGCCTTCAAGGAGTTGACTTTGTTGTTGCTAATACAGATGCACAGGCTTTGGCTATGTCAAAAGCTGAACGTGTTATCCAGCTAGGTGCAGCAGTAACAGAAGGTTTAGGTGCTGGTGCTCTACCAGAAGTTGGCCAAGCTGCTGCAGATGAATGTATCGATGAAATTATCGATCATCTTGCAGATTCTCATATGGTTTTTATTACAGCAGGTATGGGCGGAGGTACAGGAACCGGAGCGGCACCTGTTGTTGCTAATGCGGCACGTGAAAAAGGTATTTTGACTGTTGGTGTTGTGACAAAGCCTTTCCAATTTGAAGGTGCACGTCGGATGAAGACAGCAGAAGCTGGGATAGAAGAATTACAAAAATCGGTTGATACATTAATCGTTATTCCAAATCAAAATCTTTTTCGTATTGCGAACGAAAAAACAACATTTTCTGATGCTTTTGCTATGGCTGATCAAGTTCTTTA
>Shuangqiao-Rn48 [org=Bartonella rattimassiliensis] [isolate=Shuangqiao-Rn48] [isolation_source=spleen] [host=Rattus norvegicus] [country=China:Chengde city] [collection_date=2020] Bartonella rattimassiliensis isolate Shuangqiao-Rn48 cell division protein (ftsZ) gene, partial cds.
GGAATTGAAGCCACGCATTACCGTTTTTGGTGTTGGAGGTGGTGGCGGGAATGCCGTGAATAATATGATTAATGCTGGCCTTCAGGGAGTTGACTTTGTTGTTGCAAATACGGATGCACAAGCTTTGGCTATGTCAAAGGCTGAACGTGTTATCCAGCTTGGTGCAGCTGTGACAGAAGGTTTGGGAGCTGGTGCTTTACCGGAAGTTGGACAAGCAGCTGCAGAGGAATGTATTGATGAAATTATCGATCATCTTGCAGACTCCCATATGGTCTTTATTACTGCTGGTATGGGTGGAGGAACAGGAACAGGAGCGGCTCCCGTTGTGGCTCGCGCGGCGCGTGAAAAAGGTATTTTAACCGTTGGTGTTGTGACAAAGCCATTTCAGTTTGAAGGAGCACGTCGTATGAAAACGGCAGAGGCTGGTATTGAAGAGCTGCAAAAGTCCGTTGATACATTGATTGTTATTCCCAATCAAAATCTTTTCCGCATTGCAAATGATAAGACAACGTTTGCTGATGCTTTTGCTATGGCTGACCAAGTGCTTTACTCTGGTGTTGCTTCCATTACGGATTTGATGATTAAAGAGGGCTTAATTAACCTTGATTTTGCTGATGTTCGTTCTGTTATGCATGAGATGGGGCGGGCCATGATGGGAACTGGTGAGGCATCTGGTGAAGGGCGTGCTTTGGCTGCTGCTGAAGCTGCTATTGCGAACCCATTGTTGGATGATACCTCTATGCGTGGGGCGCGTGGTTTACTGATTTCTATTACCGGTGGTCGTGATATGACTCTCTTTGAAGTTGATGAAGCTGCTAATCGTATTCGTGAAGA
>Chengde-Rn25 [org=Bartonella rattimassiliensis] [isolate=Chengde-Rn25] [isolation_source=spleen] [host=Rattus norvegicus] [country=China:Chengde city] [collection_date=2020] Bartonella rattimassiliensis isolate Chengde-Rn25 cell division protein (ftsZ) gene, partial cds.
GGAATTGAAGCCACGCATTACCGTTTTTGGTGTTGGAGGTGGTGGCGGGAATGCCGTGAATAATATGATTAATGCTGGCCTTCAGGGAGTTGACTTTGTTGTTGCAAATACGGATGCACAAGCTTTGGCTATGTCAAAGGCTGAACGTGTTATCCAGCTTGGTGCAGCTGTGACAGAAGGTTTGGGAGCTGGTGCTTTACCGGAAGTTGGACAAGCAGCTGCAGAGGAATGTATTGATGAAATTATCGATCATCTTGCAGACTCCCATATGGTCTTTATTACTGCTGGTATGGGTGGAGGAACAGGAACAGGAGCGGCTCCCGTTGTGGCTCGCGCGGCGCGTGAAAAAGGTATTTTAACCGTTGGTGTTGTGACAAAGCCATTTCAGTTTGAAGGAGCACGTCGTATGAAAACGGCAGAGGCTGGTATTGAAGAGCTGCAAAAGTCCGTTGATACATTGATTGTTATTCCCAATCAAAATCTTTTCCGCATTGCAAATGATAAGACAACGTTTGCTGATGCTTTTGCTATGGCTGACCAAGTGCTTTACTCTGGTGTTGCTTCCATTACGGATTTGATGATTAAAGAGGGCTTAATTAACCTTGATTTTGCTGATGTTCGTTCTGTTATGCATGAGATGGGGCGGGCCATGATGGGAACTGGTGAGGCATCTGGTGAAGGGCGTGCTTTGGCTGCTGCTGAAGCTGCTATTGCGAACCCATTGTTGGATGATACCTCTATGCGTGGGGCGCGTGGTTTACTGATTTCTATTACCGGTGGTCGTGATATGACTCTCTTTGAAGTTGATGAAGCTGCTAATCGTATTCGTGAAGA
>Chengde-Rn34 [org=Bartonella grahamii] [isolate=Chengde-Rn34] [isolation_source=spleen] [host=Rattus norvegicus] [country=China:Chengde city] [collection_date=2020] Bartonella grahamii isolate Chengde-Rn34 cell division protein (ftsZ) gene, partial cds.
GGAATTGAAGCCACGCATTACCGTTTTTGGTGTTGGAGGTGGTGGCGGGAATGCCGTGAATAATATGATAAATGCTGGTCTTCAGGGAGTTGACTTTGTTGTTGCAAATACGGATGCACAGGCTTTGGCTATGTCAAAAGCTGAACGTGTTATCCAACTTGGGGCAGCTGTGACAGAAGGTTTGGGTGCTGGTGCTTTACCGGAAGTTGGACAAGCGGCGGCAGAGGAATGTATTGATGAAATTATTGATCATCTTGCAGACTCTCATATGGTTTTCATTACTGCTGGTATGGGGGGAGGAACTGGAACAGGGGCTGCTCCCGTTGTTGCTCGCGCAGCGCGTGAAAAAGGTATTTTGACTGTTGGTGTTGTGACAAAGCCGTTTCAGTTTGAAGGCGCACGTCGTATGAAAACGGCAGAGGCTGGTATTGAAGAATTACAAAAGTCTGTCGATACATTGATTGTTATTCCCAATCAAAATCTTTTCCGTATTGCAAATGATAAGACAACGTTTGCTGATGCTTTTGCTATGGCTGATCAAGTGCTTTATTCTGGTGTTGCTTCCATTACGGATTTGATGATTAAAGAGGGTTTGATTAACCTTGATTTTGCTGATGTTCGCTCTGTTATGCACGAAATGGGTCGAGCCATGATGGGAACGGGTGAGGCATCTGGTGATGGACGTGCTTTGGCTGCGGCTGAAGCTGCTATTGCAAACCCATTGTTGGATGATACCTCTATGCGTGGGGCGCGTGGTTTACTGATTTCTATTACGGGTGGTCGTGATATGACTCTTTTTGAGGTTGATGAAGCTGCTAATCGTATTCGTGAAGA
>Chengde-Rn40 [org=Bartonella taylorii] [isolate=Chengde-Rn40] [isolation_source=spleen] [host=Rattus norvegicus] [country=China:Chengde city] [collection_date=2020] Bartonella taylorii isolate Chengde-Rn40 cell division protein (ftsZ) gene, partial cds.
GGAATTGAAGCCACGTATTACCGTTTTTGGTGTTGGCGGTGGTGGCGGGAATGCCGTGAATAATATGATTAATGCTGGTCTTCAGGGAGTTGATTTTGTTGTTGCAAATACAGATGCACAGGCTTTGGCTATGTCAAAGGCTGAACGTGTTATCCAGCTTGGTGCAGCAGTTACAGAAGGTTTAGGTGCTGGTGCTTTGCCAGAAGTTGGACAGGCAGCTGCTGATGAATGTATTGATGAAATTATCGATCATCTGGCAGATTCCCATATGGTTTTCATTACTGCCGGTATGGGTGGAGGTACTGGAACGGGGGCAGCGCCTGTTGTGGCTCGCGCAGCGCGTGAAAAAGGTATTTTGACCGTTGGTGTTGTGACTAAGCCATTTCAGTTTGAAGGTGCACGTCGCATGAAGACGGCGGAGGCTGGTATTGAAGAATTACAAAAGTCTGTTGATACGTTGATTGTTATTCCCAATCAGAATCTTTTCCGTATTGCGGATGAAAAGACAACATTTGCTGATGCTTTTGCTATGGCTGACCAAGTTCTTTATTCTGGTGTTGCTTCCATTACGGACCTCATGATTAAAGAGGGGCTCATTAATCTTGATTTTGCTGATGTTCGTTCTGTTATGCATGAAATGGGTCGAGCAATGATGGGGACGGGCGAGGCGTCTGGTGAAGGCCGTGCTTTGAATGCTGCTGAAGCTGCTATTGCGAACCCACTGTTGGATGATACTTCTATGCGTGGTGCTCGTGGCTTACTTATTTCCATTACGGGTGGTCGTGATATGACTCTCTTTGAAGTCGATGAGGCTGCTAATCGTATTCGCGAAGA
>Shexian-Aa1 [org=Uncultured Bartonella sp.] [isolate=Shexian-Aa1] [isolation_source=spleen] [host=Apodemus agrarius] [country=China:Handan city] [collection_date=2020] Uncultured Bartonella sp. isolate Shexian-Aa1 cell division protein (ftsZ) gene, partial cds.
GGAATTGAGGCCACGTATTACCGTTTTTGGTGTTGGAGGTGGTGGCGGAAATGCCGTAAATAATATGATAAATGCTGGCCTTCAAGGAGTTGACTTTGTTGTTGCTAATACAGATGCACAGGCTTTGGCTATGTCAAAAGCTGAACGTGTTATCCAGCTAGGTGCAGCAGTAACAGAAGGTTTAGGTGCTGGTGCTCTACCAGAAGTTGGCCAAGCTGCTGCAGATGAATGTATCGATGAAATTATCGATCATCTTGCAGATTCTCATATGGGTTTTATTACAGCTGGTATGGGCGGGAGTACAGGAACCGGGGCGGCACCTGTTGTTGCTAATGCCGCACGTGAAAAAGGGATTTTGACTGTTGGTGTTGTGACCAAGCCTTTCCAATTTGAAGGGGCACGTCCGATGAAGACAGCAGAAGCTGGGATAGAAAAATTACAAAAATCGGGTGATACATTAATCGGTATTCCAAATCAAAATCTTTTTCGTATTGCCAACGAAAAAACAACATTTTCTGATGCTTTTGCTATGGCTGATCAAGTTCTTTATTCTGGTGTTGCTTCTATTACAGATTTGATGATTAAAGAAGGATTGATTAACCTTGATTTTGCATATGTTCCTTCTGTTATGCATGAAATGGGTCCTGCAATGATGGGGACTGGAGAGGCATCTGGTGATGGACGTGCTTTGGCTGCTGCTGAAGCTGCTATTGCAAATCCGTTGGTAGATGACACTTCTATGCCTGGAGCTCGTGGTCTTATAGTTTCTATTACCGGTGGTCGTGATATGACCTTGCTTGAAGTGTATGAGGCGGCTAATCGTATTAGAGAAGA
>Shexian-Aa2 [org=Uncultured Bartonella sp.] [isolate=Shexian-Aa2] [isolation_source=spleen] [host=Apodemus agrarius] [country=China:Handan city] [collection_date=2020] Uncultured Bartonella sp. isolate Shexian-Aa2 cell division protein (ftsZ) gene, partial cds.
GGAATTGAGGCCACGTATTACCGTTTTTGGTGTTGGAGGTGGTGGCGGAAATGCCGTAAATAATATGATAAATGCTGGCCTTCAAGGAGTTGACTTTGTTGTTGCTAATACAGATGCACAGGCTTTGGCTATGTCAAAAGCTGAACGTGTTATCCAGCTAGGTGCAGCAGTAACAGAAGGTTTAGGTGCTGGTGCTCTACCAGAAGTTGGCCAAGCTGCTGCAGATGAATGTATCGATGAAATTATCGATCATCTTGCAGATTCTCATATGGTTTTTATTACAGCAGGTATGGGCGGAGGTACAGGAACCGGAGCGGCACCTGTTGTTGCTAATGCGGCACGTGAAAAAGGTATTTTGACTGTTGGTGTTGTGACAAAGCCTTTCCAATTTGAAGGTGCACGTCGGATGAAGACAGCAGAAGCTGGGATAGAAGAATTACAAAAATCGGTTGATACATTAATCGTTATTCCAAATCAAAATCTTTTTCGTATTGCGAACGAAAAAACAACATTTTCTGATGCTTTTGCTATGGCTGATCAAGTTCTTTATTCTGGTGTTGCTTCTATTACAGATTTGATGATTAAAGAAGGATTGATTAACCTTGATTTTGCAGATGTTCGTTCTGTTATGCATGAAATGGGTCGTGCAATGATGGGGACTGGAGAGGCATCTGGTGATGGACGTGCTTTGGCTGCTGCTGAAGCTGCTATTGCAAATCCGTTGTTAGATGACACTTCTATGCGTGGAGCTCGTGGTCTTTTAATTTCTATTACGGGTGGTCGTGATATGACCTTGTTTGAAGTGGATGAGGCGGCTAATCGTATTAGAGAAGA
>Shexian-Aa3 [org=Bartonella tribocorum] [isolate=Shexian-Aa3] [isolation_source=spleen] [host=Apodemus agrarius] [country=China:Handan city] [collection_date=2020] Bartonella tribocorum isolate Shexian-Aa3 cell division protein (ftsZ) gene, partial cds.
GGAATTGAAGCCACGCATTACCGTTTTTGGTGTTGGAGGTGGTGGCGGGAATGCCGTGAATAATATGATTAATGCTGGTCTTCAGGGAGTTGACTTTGTTGTTGCAAATACGGATGCACAGGCTTTGGCTATGTCAAAAGCTGAACGTGTTATCCAGCTTGGTGCTGCTGTGACAGAAGGTTTGGGTGCTGGGGCTTTACCAGAAGTTGGACAAGCGGCGGCAGAAGAATGTATTGATGAAATTATCGATCATCTTGCAGACTCTCATATGGTTTTTATTACTGCTGGTATGGGGGGAGGTACTGGAACAGGGGCTGCTCCCGTTGTTGCTCGCGCAGCGCGTGAAAAAGGTATTTTGACTGTTGGTGTTGTGACAAAGCCCTTTCAGTTTGAAGGGGCTCGTCGTATGAAAACGGCAGAGGCTGGTATTGAAGAATTACAAAAGTCTGTCGATACATTGATTGTTATTCCCAATCAAAATCTTTTCCGTATTGCAAATGATAAGACAACATTTGCTGATGCTTTTGCTATGGCTGATCAAGTGCTTTATTCTGGGGTTGCTTCCATTACAGATTTGATGATTAAAGAAGGCTTGATTAACCTCGATTTTGCTGATGTTCGTTCTGTTATGCATGAAATGGGCCGAGCTATGATGGGAACGGGGGAAGCATCTGGTGAAGGGCGTGCTTTGGCTGCTGCTGAAGCTGCTATTGCCAACCCATTGTTGGATGATACCTCTATGCGTGGAGCACGTGGTTTATTGATTTCTATTACGGGGGGGCGTGATATGACTCTCTTCGAGGTGGATGAGGCTGCTAATCGTAATCGTGAAGA
>Shexian-Aa6 [org=Bartonella tribocorum] [isolate=Shexian-Aa6] [isolation_source=spleen] [host=Apodemus agrarius] [country=China:Handan city] [collection_date=2020] Bartonella tribocorum isolate Shexian-Aa6 cell division protein (ftsZ) gene, partial cds.
GGAATTGAAGCCACGCATTACCGTTTTTGGTGTTGGAGGTGGTGGCGGGAATGCCGTGAATAATATGATTAATGCTGGTCTTCAGGGAGTTGACTTTGTTGTTGCAAATACGGATGCACAGGCTTTGGCTATGTCAAAAGCTGAACGTGTTATCCAGCTTGGTGCTGCTGTGACAGAAGGTTTGGGTGCTGGGGCTTTACCAGAAGTTGGACAAGCGGCGGCAGAAGAATGTATTGATGAAATTATCGATCATCTTGCAGACTCTCATATGGTTTTTATTACTGCTGGTATGGGGGGAGGTACTGGAACAGGGGCTGCTCCCGTTGTTGCTCGCGCAGCGCGTGAAAAAGGTATTTTGACTGTTGGTGTTGTGACAAAGCCCTTTCAGTTTGAAGGGGCTCGTCGTATGAAAACGGCAGAGGCTGGTATTGAAGAATTACAAAAGTCTGTCGATACATTGATTGTTATTCCCAATCAAAATCTTTTCCGTATTGCAAATGATAAAACAACATTTGCTGATGCTTTTGCTATGGCTGATCAAGTGCTTTATTCTGGGGTTGCTTCCATTACAGATTTGATGATTAAAGAAGGCTTGATTAACCTCGATTTTGCTGATGTTCGTTCTGTTATGCATGAAATGGGCCGAGCTATGATGGGAACGGGGGAAGCATCTGGTGAAGGGCGTGCTTTGGCTGCTGCTGAAGCTGCTATTGCCAACCCATTGTTGGATGATACCTCTATGCGTGGAGCACGTGGTTTATTGATTTCTATTACGGGGGGGCGTGATATGACTCTCTTCGAGGTGGATGAAGCTGCTAATCGTAATCGTGAAGA
>Shexian-Aa8 [org=Bartonella kosoyi] [isolate=Shexian-Aa8] [isolation_source=spleen] [host=Apodemus agrarius] [country=China:Handan city] [collection_date=2020] Bartonella kosoyi isolate Shexian-Aa8 cell division protein (ftsZ) gene, partial cds.
GGAATTGAAGCCCCGCATTACCGTTTTTGGTGTTGGAGGTGGTGGCGGGAATGCCGTGAATAATATGATTAATGCTGGTCTTCAAGGAGTTGACTTTGTTGTTGCAAATACGGATGCACAGGCTTTAGCTATGTCAAAGGCTGAACGTGTTATCCAGCTTGGTGCTGCTGTGACAGAAGGTTTGGGTGCTGGGGCTTTACCAGAAGTTGGACAAGCGGCGGCAGAGGAATGTATTGATGAAATTATTGATCATCTTGCAGACTCTCATATGGTTTTTATTACTGCTGGTATGGGGGGAGGTACTGGAACAGGGGCTGCTCCCGTTGTTGCGCGCGCAGCGCGGGAAAAAGGTATTTTGACCGTTGGTGTTGTGACAAAGCCATTTCAGTTTGAAGGGGCGCGTCGTATGAAAACGGCAGAGGCTGGTATTGAAGAATTACAAAAGTCTGTCGATACATTGATTGTTATTCCCAATCAAAATCTTTTCCGTATTGCAAATGATAAAACAACATTTGCTGATGCTTTTGCTATGGCTGATCAAGTGCTTTATTCTGGTGTTGCTTCCATTACGGATTTGATGATTAAAGAGGGCTTGATTAACCTCGATTTTGCTGATGTTCGTTCTGTTATGCATGAAATGGGACGAGCCATGATGGGAACAGGTGAAGCATCTGGTGAAGGGCGTGCTTTGGCTGCTGCTGAAGCAGCTATTGCGAACCCATTGTTGGATGATACCTCTATGCGTGGAGCACGTGGTTTATTGATTTCTATTACGGGTGGGCGTGATATGACCCTCTTTGAGGTTGATGAAGCTGCTAATCGTATTCGTGAAGA
>Shexian-Aa9 [org=Bartonella kosoyi] [isolate=Shexian-Aa9] [isolation_source=spleen] [host=Apodemus agrarius] [country=China:Handan city] [collection_date=2020] Bartonella kosoyi isolate Shexian-Aa9 cell division protein (ftsZ) gene, partial cds.
GGAATTGAAGCCCCGCATTACCGTTTTTGGTGTTGGAGGTGGTGGCGGGAATGCCGTGAATAATATGATTAATGCTGGTCTTCAAGGAGTTGACTTTGTTGTTGCAAATACGGATGCACAGGCTTTAGCTATGTCAAAGGCTGAACGTGTTATCCAGCTTGGTGCTGCTGTGACAGAAGGTTTGGGTGCTGGGGCTTTACCAGAAGTTGGACAAGCGGCGGCAGAGGAATGTATTGATGAAATTATTGATCATCTTGCAGACTCTCATATGGTTTTTATTACTGCTGGTATGGGGGGAGGTACTGGAACAGGGGCTGCTCCCGTTGTTGCGCGCGCAGCGCGGGAAAAAGGTATTTTGACCGTTGGTGTTGTGACAAAGCCATTTCAGTTTGAAGGGGCGCGTCGTATGAAAACGGCAGAGGCTGGTATTGAAGAATTACAAAAGTCTGTCGATACATTGATTGTTATTCCCAATCAAAATCTTTTCCGTATTGCAAATGATAAAACAACATTTGCTGATGCTTTTGCTATGGCTGATCAAGTGCTTTATTCTGGTGTTGCTTCCATTACGGATTTGATGATTAAAGAGGGCTTGATTAACCTCGATTTTGCTGATGTTCGTTCTGTTATGCATGAAATGGGACGAGCCATGATGGGAACAGGTGAAGCATCTGGTGAAGGGCGTGCTTTGGCTGCTGCTGAAGCAGCTATTGCGAACCCATTGTTGGATGATACCTCTATGCGTGGAGCACGTGGTTTATTGATTTCTATTACGGGTGGGCGTGATATGACCCTCTTTGAGGTTGATGAAGCTGCTAATCGTATTCGTGAAGA
>Shexian-Aa14 [org=Bartonella kosoyi] [isolate=Shexian-Aa14] [isolation_source=spleen] [host=Apodemus agrarius] [country=China:Handan city] [collection_date=2020] Bartonella kosoyi isolate Shexian-Aa14 cell division protein (ftsZ) gene, partial cds.
GGAATTGAAGCCCCGCATTACCGTTTTTGGTGTTGGAGGTGGTGGCGGGAATGCCGTGAATAATATGATTAATGCTGGTCTTCAAGGAGTTGACTTTGTTGTTGCAAATACGGATGCACAGGCTTTAGCTATGTCAAAGGCTGAACGTGTTATCCAGCTTGGTGCTGCTGTGACAGAAGGTTTGGGTGCTGGGGCTTTACCAGAAGTTGGACAAGCGGCGGCAGAGGAATGTATTGATGAAATTATTGATCATCTTGCAGACTCTCATATGGTTTTTATTACTGCTGGTATGGGGGGAGGTACTGGAACAGGGGCTGCTCCCGTTGTTGCGCGCGCAGCGCGGGAAAAAGGTATTTTGACCGTTGGTGTTGTGACAAAGCCATTTCAGTTTGAAGGGGCGCGTCGTATGAAAACGGCAGAGGCTGGTATTGAAGAATTACAAAAGTCTGTCGATACATTGATTGTTATTCCCAATCAAAATCTTTTCCGTATTGCAAATGATAAAACAACATTTGCTGATGCTTTTGCTATGGCTGATCAAGTGCTTTATTCTGGTGTTGCTTCCATTACGGATTTGATGATTAAAGAGGGCTTGATTAACCTCGATTTTGCTGATGTTCGTTCTGTTATGCATGAAATGGGACGAGCCATGATGGGAACAGGTGAAGCATCTGGTGAAGGGCGTGCTTTGGCTGCTGCTGAAGCAGCTATTGCGAACCCATTGTTGGATGATACCTCTATGCGTGGAGCGCGTGGTTTATTGATTTCTATTACGGGTGGGCGTGATATGACCCTCTTTGAGGTTGATGAAGCTGCTAATCGTATTCGTGAAGA
>Shexian-Aa19 [org=Bartonella kosoyi] [isolate=Shexian-Aa19] [isolation_source=spleen] [host=Apodemus agrarius] [country=China:Handan city] [collection_date=2020] Bartonella kosoyi isolate Shexian-Aa19 cell division protein (ftsZ) gene, partial cds.
GGAATTGAAGCCACGCATTACCGTTTTTGGTGTTGGAGGTGGTGGCGGGAATGCCGTGAATAATATGATTAATGCTGGTCTTCAAGGAGTTGACTTTGTTGTTGCAAATACGGATGCACAGGCTTTAGCTATGTCAAAGGCTGAACGTGTTATCCAGCTTGGTGCTGCTGTGACAGAAGGTTTGGGTGCTGGGGCTTTACCAGAAGTTGGACAAGCGGCGGCAGAGGAATGTATTGATGAAATTATTGATCATCTTGCAGACTCTCATATGGTTTTTATTACTGCTGGTATGGGGGGAGGTACTGGAACAGGGGCTGCTCCCGTTGTTGCGCGCGCAGCGCGGGAAAAAGGTATTTTGACCGTTGGTGTTGTGACAAAGCCATTTCAGTTTGAAGGGGCGCGTCGTATGAAAACGGCAGAGGCTGGTATTGAAGAATTACAAAAGTCTGTCGATACATTGATTGTTATTCCCAATCAAAATCTTTTCCGTATTGCAAATGATAAAACAACATTTGCTGATGCTTTTGCTATGGCTGATCAAGTGCTTTATTCTGGTGTTGCTTCCATTACGGATTTGATGATTAAAGAGGGCTTGATTAACCTCGATTTTGCTGATGTTCGTTCTGTTATGCATGAAATGGGACGAGCCATGATGGGAACAGGTGAAGCATCTGGTGAAGGGCGTGCTTTGGCTGCTGCTGAAGCAGCTATTGCGAACCCATTGTTGGATGATACCTCTATGCGTGGAGCACGTGGTTTATTGATTTCTATTACGGGTGGGCGTGATATGACCCTCTTTGAGGTTGATGAAGCTGCTAATCGTATTCGTGAAGA
>Shexian-Aa20 [org=Uncultured Bartonella sp.] [isolate=Shexian-Aa20] [isolation_source=spleen] [host=Apodemus agrarius] [country=China:Handan city] [collection_date=2020] Uncultured Bartonella sp. isolate Shexian-Aa20 cell division protein (ftsZ) gene, partial cds.
GGAATTGAGGCCACGTATTACCGTTTTTGGTGTTGGAGGTGGTGGCGGAAATGCCGTAAATAATATGATAAATGCTGGCCTTCAAGGAGTTGACTTTGTTGTTGCTAATACAGATGCACAGGCTTTGGCTATGTCAAAAGCTGAACGTGTTATCCAGCTAGGTGCAGCAGTAACAGAAGGTTTAGGTGCTGGTGCTCTACCAGAAGTTGGCCAAGCTGCTGCAGATGAATGTATCGATGAAATTATCGATCATCTTGCAGATTCTCATATGGTTTTTATTACAGCAGGTATGGGCGGAGGTACAGGAACCGGAGCGGCACCTGTTGTTGCTAATGCGGCACGTGAAAAAGGTATTTTGACTGTTGGTGTTGTGACAAAGCCTTTCCAATTTGAAGGTGCACGTCGGATGAAGACAGCAGAAGCTGGGATAGAAGAATTACAAAAATCGGTTGATACATTAATCGTTATTCCAAATCAAAATCTTTTTCGTATTGCGAACGAAAAAACAACATTTTCTGATGCTTTTGCTATGGCTGATCAAGTTCTTTATTCTGGTGTTGCTTCTATTACAGATTTGATGATTAAAGAAGGATTGATTAACCTTGATTTTGCAGATGTTCGTTCTGTTATGCATGAAATGGGTCGTGCAATGATGGGGACTGGAGAGGCATCTGGTGATGGACGTGCTTTGGCTGCTGCTGAAGCTGCTATTGCAAATCCGTTGTTAGATGACACTTCTATGCGTGGAGCTCGTGGTCTTTTAATTTCTATTACGGGTGGTCGTGATATGACCTTGTTTGAAGTGGATGAGGCGGCTAATCGTATTAGAGAAGA
>Shexian-Aa21 [org=Bartonella kosoyi] [isolate=Shexian-Aa21] [isolation_source=spleen] [host=Apodemus agrarius] [country=China:Handan city] [collection_date=2020] Bartonella kosoyi isolate Shexian-Aa21 cell division protein (ftsZ) gene, partial cds.
GGAATTGAAGCCACGCATTACCGTTTTTGGTGTTGGAGGTGGTGGCGGGAATGCCGTGAATAATATGATTAATGCTGGTCTTCAAGGAGTTGACTTTGTTGTTGCAAATACGGATGCACAGGCTTTAGCTATGTCAAAGGCTGAACGTGTTATCCAGCTTGGTGCTGCTGTGACAGAAGGTTTGGGTGCTGGGGCTTTACCAGAAGTTGGACAAGCGGCGGCAGAGGAATGTATTGATGAAATTATTGATCATCTTGCAGACTCTCATATGGTTTTTATTACTGCTGGTATGGGGGGAGGTACTGGAACAGGGGCTGCTCCCGTTGTTGCGCGCGCAGCGCGGGAAAAAGGTATTTTGACCGTTGGTGTTGTGACAAAGCCATTTCAGTTTGAAGGGGCGCGTCGTATGAAAACGGCAGAGGCTGGTATTGAAGAATTACAAAAGTCTGTCGATACATTGATTGTTATTCCCAATCAAAATCTTTTCCGTATTGCAAATGATAAAACAACATTTGCTGATGCTTTTGCTATGGCTGATCAAGTGCTTTATTCTGGTGTTGCTTCCATTACGGATTTGATGATTAAAGAGGGCTTGATTAACCTCGATTTTGCTGATGTTCGTTCTGTTATGCATGAAATGGGACGAGCCATGATGGGAACAGGTGAAGCATCTGGTGAAGGGCGTGCTTTGGCTGCTGCTGAAGCAGCTATTGCGAACCCATTGTTGGATGATACCTCTATGCGTGGAGCACGTGGTTTATTGATTTCTATTACGGGTGGGCGTGATATGACCCTCTTTGAGGTTGATGAAGCTGCTAATCGTATTCGTGAAGA
>Shexian-Aa23 [org=Bartonella kosoyi] [isolate=Shexian-Aa23] [isolation_source=spleen] [host=Apodemus agrarius] [country=China:Handan city] [collection_date=2020] Bartonella kosoyi isolate Shexian-Aa23 cell division protein (ftsZ) gene, partial cds.
GGAATTGAAGCCACGCATTACCGTTTTTGGTGTTGGAGGTGGTGGCGGGAATGCCGTGAATAATATGATTAATGCTGGTCTTCAAGGAGTTGACTTTGTTGTTGCAAATACGGATGCACAGGCTTTAGCTATGTCAAAGGCTGAACGTGTTATCCAGCTTGGTGCTGCTGTGACAGAAGGTTTGGGTGCTGGGGCTTTACCAGAAGTTGGACAAGCGGCGGCAGAGGAATGTATTGATGAAATTATTGATCATCTTGCAGACTCTCATATGGTTTTTATTACTGCTGGTATGGGGGGAGGTACTGGAACAGGGGCTGCTCCCGTTGTTGCGCGCGCAGCGCGGGAAAAAGGTATTTTGACCGTTGGTGTTGTGACAAAGCCATTTCAGTTTGAAGGGGCGCGTCGTATGAAAACGGCAGAGGCTGGTATTGAAGAATTACAAAAGTCTGTCGATACATTGATTGTTATTCCCAATCAAAATCTTTTCCGTATTGCAAATGATAAAACAACATTTGCTGATGCTTTTGCTATGGCTGATCAAGTGCTTTATTCTGGTGTTGCTTCCATTACGGATTTGATGATTAAAGAGGGCTTGATTAACCTCGATTTTGCTGATGTTCGTTCTGTTATGCATGAAATGGGACGAGCCATGATGGGAACAGGTGAAGCATCTGGTGAAGGGCGTGCTTTGGCTGCTGCTGAAGCAGCTATTGCGAACCCATTGTTGGATGATACCTCTATGCGTGGAGCACGTGGTTTATTGATTTCTATTACGGGTGGGCGTGATATGACCCTCTTTGAGGTTGATGAAGCTGCTAATCGTATTCGTGAAGA
>Shexian-Aa28 [org=Uncultured Bartonella sp.] [isolate=Shexian-Aa28] [isolation_source=spleen] [host=Apodemus agrarius] [country=China:Handan city] [collection_date=2020] Uncultured Bartonella sp. isolate Shexian-Aa28 cell division protein (ftsZ) gene, partial cds.
GGAATTGAGGCCACGTATTACCGTTTTTGGTGTTGGAGGTGGTGGCGGAAATGCCGTAAATAATATGATAAATGCTGGCCTTCAAGGAGTTGACTTTGTTGTTGCTAATACAGATGCACAGGCTTTGGCTATGTCAAAAGCTGAACGTGTTATCCAGCTAGGTGCAGCAGTAACAGAAGGTTTAGGTGCTGGTGCTCTACCAGAAGTTGGCCAAGCTGCTGCAGATGAATGTATCGATGAAATTATCGATCATCTTGCAGATTCTCATATGGTTTTTATTACAGCAGGTATGGGCGGAGGTACAGGAACCGGAGCGGCACCTGTTGTTGCTAATGCGGCACGTGAAAAAGGTATTTTGACTGTTGGTGTTGTGACAAAGCCTTTCCAATTTGAAGGTGCACGTCGGATGAAGACAGCAGAAGCTGGGATAGAAGAATTACAAAAATCGGTTGATACATTAATCGTTATTCCAAATCAAAATCTTTTTCGTATTGCGAACGAAAAAACAACATTTTCTGATGCTTTTGCTATGGCTGATCAAGTTCTTTATTCTGGTGTTGCTTCTATTACAGATTTGATGATTAAAGAAGGATTGATTAACCTTGATTTTGCAGATGTTCGTTCTGTTATGCATGAAATGGGTCGTGCAATGATGGGGACTGGAGAGGCATCTGGTGATGGACGTGCTTTGGCTGCTGCTGAAGCTGCTATTGCAAATCCGTTGTTAGATGACACTTCTATGCGTGGAGCTCGTGGTCTTTTAATTTCTATTACGGGTGGTCGTGATATGACCTTGTTTGAAGTGGATGAGGCGGCTAATCGTATTAGAGAAGA
>Shexian-Aa32 [org=Bartonella kosoyi] [isolate=Shexian-Aa32] [isolation_source=spleen] [host=Apodemus agrarius] [country=China:Handan city] [collection_date=2020] Bartonella kosoyi isolate Shexian-Aa32 cell division protein (ftsZ) gene, partial cds.
GGAATTGAAGCCACGCATTACCGTTTTTGGTGTTGGAGGTGGTGGCGGGAATGCCGTGAATAATATGATTAATGCTGGTCTTCAAGGAGTTGACTTTGTTGTTGCAAATACGGATGCACAGGCTTTAGCTATGTCAAAGGCTGAACGTGTTATCCAGCTTGGTGCTGCTGTGACAGAAGGTTTGGGTGCTGGGGCTTTACCAGAAGTTGGACAAGCGGCGGCAGAGGAATGTATTGATGAAATTATTGATCATCTTGCAGACTCTCATATGGTTTTTATTACTGCTGGTATGGGGGGAGGTACTGGAACAGGGGCTGCTCCCGTTGTTGCGCGCGCAGCGCGGGAAAAAGGTATTTTGACCGTTGGTGTTGTGACAAAGCCATTTCAGTTTGAAGGGGCGCGTCGTATGAAAACGGCAGAGGCTGGTATTGAAGAATTACAAAAGTCTGTCGATACATTGATTGTTATTCCCAATCAAAATCTTTTCCGTATTGCAAATGATAAAACAACATTTGCTGATGCTTTTGCTATGGCTGATCAAGTGCTTTATTCTGGTGTTGCTTCCATTACGGATTTGATGATTAAAGAGGGCTTGATTAACCTCGATTTTGCTGATGTTCGTTCTGTTATGCATGAAATGGGACGAGCCATGATGGGAACAGGTGAAGCATCTGGTGAAGGGCGTGCTTTGGCTGCTGCTGAAGCAGCTATTGCGAACCCATTGTTGGATGATACCTCTATGCGTGGAGCACGTGGTTTATTGATTTCTATTACGGGTGGGCGTGATATGACCCTCTTTGAGGTTGATGAAGCGGCTAATCGTATTCGTGAAGA
>Shexian-Aa34 [org=Bartonella tribocorum] [isolate=Shexian-Aa34] [isolation_source=spleen] [host=Apodemus agrarius] [country=China:Handan city] [collection_date=2020] Bartonella tribocorum isolate Shexian-Aa34 cell division protein (ftsZ) gene, partial cds.
GGAATTGAAGCCACGCATTACCGTTTTTGGTGTTGGAGGTGGTGGCGGGAATGCCGTGAATAATATGATTAATGCTGGTCTTCAGGGAGTTGACTTTGTTGTTGCAAATACGGATGCACAGGCTTTGGCTATGTCAAAAGCTGAACGTGTTATCCAGCTTGGTGCTGCTGTGACAGAAGGTTTGGGTGCTGGGGCTTTACCAGAAGTTGGACAAGCGGCGGCAGAAGAATGTATTGATGAAATTATCGATCATCTTGCAGACTCTCATATGGTTTTTATTACTGCTGGTATGGGGGGAGGTACTGGAACAGGGGCTGCTCCCGTTGTTGCTCGCGCAGCGCGTGAAAAAGGTATTTTGACTGTTGGTGTTGTGACAAAGCCCTTTCAGTTTGAAGGGGCTCGTCGTATGAAAACGGCAGAGGCTGGTATTGAAGAATTACAAAAGTCTGTCGATACATTGATTGTTATTCCCAATCAAAATCTTTTCCGTATTGCAAATGATAAGACAACATTTGCTGATGCTTTTGCTATGGCTGATCAAGTGCTTTA
>Shexian-Aa37 [org=Bartonella kosoyi] [isolate=Shexian-Aa37] [isolation_source=spleen] [host=Apodemus agrarius] [country=China:Handan city] [collection_date=2020] Bartonella kosoyi isolate Shexian-Aa37 cell division protein (ftsZ) gene, partial cds.
GGAATTGAAGCCACGCATTACCGTTTTTGGTGTTGGAGGTGGTGGCGGGAATGCCGTGAATAATATGATTAATGCTGGTCTTCAAGGAGTTGACTTTGTTGTTGCAAATACGGATGCACAGGCTTTAGCTATGTCAAAGGCTGAACGTGTTATCCAGCTTGGTGCTGCTGTGACAGAAGGTTTGGGTGCTGGGGCTTTACCAGAAGTTGGACAAGCGGCGGCAGAGGAATGTATTGATGAAATTATTGATCATCTTGCAGACTCTCATATGGTTTTTATTACTGCTGGTATGGGGGGAGGTACTGGAACAGGGGCTGCTCCCGTTGTTGCGCGCGCAGCGCGGGAAAAAGGTATTTTGACCGTTGGTGTTGTGACAAAGCCATTTCAGTTTGAAGGGGCGCGTCGTATGAAAACGGCAGAGGCTGGTATTGAAGAATTACAAAAGTCTGTCGATACATTGATTGTTATTCCCAATCAAAATCTTTTCCGTATTGCAAATGATAAAACAACATTTGCTGATGCTTTTGCTATGGCTGATCAAGTGCTTTATTCTGGTGTTGCTTCCATTACGGATTTGATGATTAAAGAGGGCTTGATTAACCTCGATTTTGCTGATGTTCGTTCTGTTATGCATGAAATGGGACGAGCCATGATGGGAACAGGTGAAGCATCTGGTGAAGGGCGTGCTTTGGCTGCTGCTGAAGCAGCTATTGCGAACCCATTGTTGGATGATACCTCTATGCGTGGAGCACGTGGTTTATTGATTTCTATTACGGGTGGGCGTGATATGACCCTCTTTGAGGTTGATGAAGCGGCTAATCGTATTCGTGAAGA
>Shexian-Aa41 [org=Uncultured Bartonella sp.] [isolate=Shexian-Aa41] [isolation_source=spleen] [host=Apodemus agrarius] [country=China:Handan city] [collection_date=2020] Uncultured Bartonella sp. isolate Shexian-Aa41 cell division protein (ftsZ) gene, partial cds.
GGAATTGAAGCCACGTATTACCGTTTTTGGTGTTGGAGGTGGTGGCGGAAATGCCGTAAATAATATGATAAATGCTGGCCTTCAAGGAGTTGACTTTGTTGTTGCTAATACAGATGCACAGGCTTTGGCTATGTCAAAAGCTGAACGTGTTATCCAGCTAGGTGCAGCAGTAACAGAAGGTTTAGGTGCTGGTGCTCTACCAGAAGTTGGCCAAGCTGCTGCAGATGAATGTATCGATGAAATTATCGATCATCTTGCAGATTCTCATATGGTTTTTATTACAGCAGGTATGGGCGGAGGTACAGGAACCGGAGCGGCACCTGTTGTTGCTAATGCGGCACGTGAAAAAGGTATTTTGACTGTTGGTGTTGTGACAAAGCCTTTCCAATTTGAAGGTGCACGTCGGATGAAGACAGCAGAAGCTGGGATAGAAGAATTACAAAAATCGGTTGATACATTAATCGTTATTCCAAATCAAAATCTTTTTCGTATTGCGAACGAAAAAACAACATTTTCTGATGCTTTTGCTATGGCTGATCAAGTTCTTTA
>Shexian-Aa42 [org=Bartonella kosoyi] [isolate=Shexian-Aa42] [isolation_source=spleen] [host=Apodemus agrarius] [country=China:Handan city] [collection_date=2020] Bartonella kosoyi isolate Shexian-Aa42 cell division protein (ftsZ) gene, partial cds.
GGAATTGAAGCCACGCATTACCGTTTTTGGTGTTGGAGGTGGTGGCGGGAATGCCGTGAATAATATGATTAATGCTGGTCTTCAAGGAGTTGACTTTGTTGTTGCAAATACGGATGCACAGGCTTTAGCTATGTCAAAGGCTGAACGTGTTATCCAGCTTGGTGCTGCTGTGACAGAAGGTTTGGGTGCTGGGGCTTTACCAGAAGTTGGACAAGCGGCGGCAGAGGAATGTATTGATGAAATTATTGATCATCTTGCAGACTCTCATATGGTTTTTATTACTGCTGGTATGGGGGGAGGTACTGGAACAGGGGCTGCTCCCGTTGTTGCGCGCGCAGCGCGGGAAAAAGGTATTTTGACCGTTGGTGTTGTGACAAAGCCATTTCAGTTTGAAGGGGCGCGTCGTATGAAAACGGCAGAGGCTGGTATTGAAGAATTACAAAAGTCTGTCGATACATTGATTGTTATTCCCAATCAAAATCTTTTCCGTATTGCAAATGATAAAACAACATTTGCTGATGCTTTTGCTATGGCTGATCAAGTGCTTTATTCTGGTGTTGCTTCCATTACGGATTTGATGATTAAAGAGGGCTTGATTAACCTCGATTTTGCTGATGTTCGTTCTGTTATGCATGAAATGGGACGAGCCATGATGGGAACAGGTGAAGCATCTGGTGAAGGGCGTGCTTTGGCTGCTGCTGAAGCAGCTATTGCGAACCCATTGTTGGATGATACCTCTATGCGTGGAGCACGTGGTTTATTGATTTCTATTACGGGTGGGCGTGATATGACCCTCTTTGAGGTTGATGAAGCTGCTAATCGTATTCGTGAAGA
>Shexian-Aa44 [org=Bartonella tribocorum] [isolate=Shexian-Aa44] [isolation_source=spleen] [host=Apodemus agrarius] [country=China:Handan city] [collection_date=2020] Bartonella tribocorum isolate Shexian-Aa44 cell division protein (ftsZ) gene, partial cds.
GGAATTGAAGCCACGCATTACCGTTTTTGGTGTTGGAGGTGGTGGCGGGAATGCCGTGAATAATATGATTAATGCTGGTCTTCAGGGAGTTGACTTTGTTGTTGCAAATACGGATGCACAGGCTTTGGCTATGTCAAAAGCTGAACGTGTTATCCAGCTTGGTGCTGCTGTGACAGAAGGTTTGGGTGCTGGGGCTTTACCAGAAGTTGGACAAGCGGCGGCAGAAGAATGTATTGATGAAATTATCGATCATCTTGCAGACTCTCATATGGTTTTTATTACTGCTGGTATGGGGGGAGGTACTGGAACAGGGGCTGCTCCCGTTGTTGCTCGCGCAGCGCGTGAAAAAGGTATTTTGACTGTTGGTGTTGTGACAAAGCCCTTTCAGTTTGAAGGGGCTCGTCGTATGAAAACGGCAGAGGCTGGTATTGAAGAATTACAAAAGTCTGTCGATACATTGATTGTTATTCCCAATCAAAATCTTTTCCGTATTGCAAATGATAAGACAACATTTGCTGATGCTTTTGCTATGGCTGATCAAGTGCTTTATTCTGGGGTTGCTTCCATTACAGATTTGATGATTAAAGAAGGCTTGATTAACCTCGATTTTGCTGATGTTCGTTCTGTTATGCATGAAATGGGCCGAGCTATGATGGGAACGGGGGAAGCATCTGGTGAAGGGCGTGCTTTGGCTGCTGCTGAAGCTGCTATTGCCAACCCATTGTTGGATGATACCTCTATGCGTGGAGCACGTGGTTTATTGATTTCTATTACGGGGGGGCGTGATATGACTCTCTTCGAGGTGGATGAAGCTGCTAATCGTAATCGTGAAGA
>Shexian-Aa46 [org=Uncultured Bartonella sp.] [isolate=Shexian-Aa46] [isolation_source=spleen] [host=Apodemus agrarius] [country=China:Handan city] [collection_date=2020] Uncultured Bartonella sp. isolate Shexian-Aa46 cell division protein (ftsZ) gene, partial cds.
GGAATTGAGGCCACGTATTACCGTTTTTGGTGTTGGAGGTGGTGGCGGAAATGCCGTAAATAATATGATAAATGCTGGCCTTCAAGGAGTTGACTTTGTTGTTGCTAATACAGATGCACAGGCTTTGGCTATGTCAAAAGCTGAACGTGTTATCCAGCTAGGTGCAGCAGTAACAGAAGGTTTAGGTGCTGGTGCTCTACCAGAAGTTGGCCAAGCTGCTGCAGATGAATGTATCGATGAAATTATCGATCATCTTGCAGATTCTCATATGGTTTTTATTACAGCAGGTATGGGCGGAGGTACAGGAACCGGAGCGGCACCTGTTGTTGCTAATGCGGCACGTGAAAAAGGTATTTTGACTGTTGGTGTTGTGACAAAGCCTTTCCAATTTGAAGGTGCACGTCGGATGAAGACAGCAGAAGCTGGGATAGAAGAATTACAAAAATCGGTTGATACATTAATCGTTATTCCAAATCAAAATCTTTTTCGTATTGCGAACGAAAAAACAACATTTTCTGATGCTTTTGCTATGGCTGATCAAGGTCTTTA
>Jize-Aa4 [org=Bartonella kosoyi] [isolate=Jize-Aa4] [isolation_source=spleen] [host=Apodemus agrarius] [country=China:Handan city] [collection_date=2020] Bartonella kosoyi isolate Jize-Aa4 cell division protein (ftsZ) gene, partial cds.
GGAATTGAAGCCACGCATTACCGTTTTTGGTGTTGGAGGTGGTGGCGGGAATGCCGTGAATAATATGATTAATGCTGGTCTTCAAGGAGTTGACTTTGTTGTTGCAAATACGGATGCACAGGCTTTAGCTATGTCAAAGGCTGAACGTGTTATCCAGCTTGGTGCTGCTGTGACAGAAGGTTTGGGTGCTGGGGCTTTACCAGAAGTTGGACAAGCGGCGGCAGAGGAATGTATTGATGAAATTATTGATCATCTTGCAGACTCTCATATGGTTTTTATTACTGCTGGTATGGGGGGAGGTACTGGAACAGGGGCTGCTCCCGTTGTTGCGCGCGCAGCGCGGGAAAAAGGTATTTTGACCGTTGGTGTTGTGACAAAGCCATTTCAGTTTGAAGGGGCGCGTCGTATGAAAACGGCAGAGGCTGGTATTGAAGAATTACAAAAGTCTGTCGATACATTGATTGTTATTCCCAATCAAAATCTTTTCCGTATTGCAAATGATAAAACAACATTTGCTGATGCTTTTGCTATGGCTGATCAAGTGCTTTATTCTGGTGTTGCTTCCATTACGGATTTGATGATTAAAGAGGGCTTGATTAACCTCGATTTTGCTGATGTTCGTTCTGTTATGCATGAAATGGGACGAGCCATGATGGGAACAGGTGAAGCATCTGGTGAAGGGCGTGCTTTGGCTGCTGCTGAAGCAGCTATTGCGAACCCATTGTTGGATGATACCTCTATGCGTGGAGCACGTGGTTTATTGATTTCTATTACGGGTGGGCGTGATATGACCCTCTTTGAGGTTGATGAAGCTGCTAATCGTATTCGTGAAGA
>Jize-Aa6 [org=Bartonella kosoyi] [isolate=Jize-Aa6] [isolation_source=spleen] [host=Apodemus agrarius] [country=China:Handan city] [collection_date=2020] Bartonella kosoyi isolate Jize-Aa6 cell division protein (ftsZ) gene, partial cds.
GGAATTGAAGCCACGCATTACCGTTTTTGGTGTTGGAGGTGGTGGCGGGAATGCCGTGAATAATATGATTAATGCTGGTCTTCAAGGAGTTGACTTTGTTGTTGCAAATACGGATGCACAGGCTTTAGCTATGTCAAAGGCTGAACGTGTTATCCAGCTTGGTGCTGCTGTGACAGAAGGTTTGGGTGCTGGGGCTTTACCAGAAGTTGGACAAGCGGCGGCAGAGGAATGTATTGATGAAATTATTGATCATCTTGCAGACTCTCATATGGTTTTTATTACTGCTGGTATGGGGGGAGGTACTGGAACAGGGGCTGCTCCCGTTGTTGCGCGCGCAGCGCGGGAAAAAGGTATTTTGACCGTTGGTGTTGTGACAAAGCCATTTCAGTTTGAAGGGGCGCGTCGTATGAAAACGGCAGAGGCTGGTATTGAAGAATTACAAAAGTCTGTCGATACATTGATTGTTATTCCCAATCAAAATCTTTTCCGTATTGCAAATGATAAAACAACATTTGCTGATGCTTTTGCTATGGCTGATCAAGTGCTTTATTCTGGTGTTGCTTCCATTACGGATTTGATGATTAAAGAGGGCTTGATTAACCTCGATTTTGCTGATGTTCGTTCTGTTATGCATGAAATGGGACGAGCCATGATGGGAACAGGTGAAGCATCTGGTGAAGGGCGTGCTTTGGCTGCTGCTGAAGCAGCTATTGCGAACCCATTGTTGGATGATACCTCTATGCGTGGAGCACGTGGTTTATTGATTTCTATTACGGGTGGGCGTGATATGACCCTCTTTGAGGTGGATGAAGCTGCTAATCGTATTCGTGAAGA
>Jize-Aa12 [org=Bartonella tribocorum] [isolate=Jize-Aa12] [isolation_source=spleen] [host=Apodemus agrarius] [country=China:Handan city] [collection_date=2020] Bartonella tribocorum isolate Jize-Aa12 cell division protein (ftsZ) gene, partial cds.
GGAATTGAAGCCACGCATTACCGTTTTTGGTGTTGGAGGTGGTGGCGGGAATGCCGTGAATAATATGATTAATGCTGGTCTTCAGGGAGTTGACTTTGTTGTTGCAAATACGGATGCACAGGCTTTGGCTATGTCAAAAGCTGAACGTGTTATCCAGCTTGGTGCTGCTGTGACAGAAGGTTTGGGTGCTGGGGCTTTACCAGAAGTTGGACAAGCGGCGGCAGAAGAATGTATTGATGAAATTATCGATCATCTTGCAGACTCTCATATGGTTTTTATTACTGCTGGTATGGGGGGAGGTACTGGAACAGGGGCTGCTCCCGTTGTTGCTCGCGCAGCGCGTGAAAAAGGTATTTTGACTGTTGGTGTTGTGACAAAGCCCTTTCAGTTTGAAGGGGCTCGTCGTATGAAAACGGCAGAGGCTGGTATTGAAGAATTACAAAAGTCTGTCGATACATTGATTGTTATTCCCAATCAAAATCTTTTCCGTATTGCAAATGATAAGACAACATTTGCTGATGCTTTTGCTATGGCTGATCAAGTGCTTTATTCTGGGGTTGCTTCCATTACAGATTTGATGATTAAAGAAGGCTTGATTAACCTCGATTTTGCTGATGTTCGTTCTGTTATGCATGAAATGGGCCGAGCTATGATGGGAACGGGGGAAGCATCTGGTGAAGGGCGTGCTTTGGCTGCTGCTGAAGCTGCTATTGCCAACCCATTGTTGGATGATACCTCTATGCGTGGAGCACGTGGTTTATTGATTTCTATTACGGGGGGGCGTGATATGACTCTCTTCGAGGTGGATGAAGCTGCTAATCGTATTCGTGAAGA
>Jize-Aa16 [org=Bartonella tribocorum] [isolate=Jize-Aa16] [isolation_source=spleen] [host=Apodemus agrarius] [country=China:Handan city] [collection_date=2020] Bartonella tribocorum isolate Jize-Aa16 cell division protein (ftsZ) gene, partial cds.
GGAATTGAAGCCACGCATTACCGTTTTTGGTGTTGGAGGTGGTGGCGGGAATGCCGTGAATAATATGATTAATGCTGGTCTTCAGGGAGTTGACTTTGTTGTTGCAAATACGGATGCACAGGCTTTGGCTATGTCAAAAGCTGAACGTGTTATCCAGCTTGGTGCTGCTGTGACAGAAGGTTTGGGTGCTGGGGCTTTACCAGAAGTTGGACAAGCGGCGGCAGAAGAATGTATTGATGAAATTATCGATCATCTTGCAGACTCTCATATGGTTTTTATTACTGCTGGTATGGGGGGAGGTACTGGAACAGGGGCTGCTCCCGTTGTTGCTCGCGCAGCGCGTGAAAAAGGTATTTTGACTGTTGGTGTTGTGACAAAGCCCTTTCAGTTTGAAGGGGCTCGTCGTATGAAAACGGCAGAGGCTGGTATTGAAGAATTACAAAAGTCTGTCGATACATTGATTGTTATTCCCAATCAAAATCTTTTCCGTATTGCAAATGATAAGACAACATTTGCTGATGCTTTTGCTATGGCTGATCAAGTGCTTTATTCTGGGGTTGCTTCCATTACAGATTTGATGATTAAAGAAGGCTTGATTAACCTCGATTTTGCTGATGTTCGTTCTGTTATGCATGAAATGGGCCGAGCTATGATGGGAACGGGGGAAGCATCTGGTGAAGGGCGTGCTTTGGCTGCTGCTGAAGCTGCTATTGCCAACCCATTGTTGGATGATACCTCTATGCGTGGAGCACGTGGTTTATTGATTTCTATTACGGGGGGGCGTGATATGACGCTCTTCGAGGTGGATGAAGCGGCTAATCGTATTCGTGAAGA
>Jize-Aa17 [org=Uncultured Bartonella sp.] [isolate=Jize-Aa17] [isolation_source=spleen] [host=Apodemus agrarius] [country=China:Handan city] [collection_date=2020] Uncultured Bartonella sp. isolate Jize-Aa17 cell division protein (ftsZ) gene, partial cds.
GGAATTGAGGCCACGTATTACCGTTTTTGGTGTTGGAGGTGGTGGCGGAAATGCCGTAAATAATATGATAAATGCTGGCCTTCAAGGAGTTGACTTTGTTGTTGCTAATACAGATGCACAGGCTTTGGCTATGTCAAAAGCTGAACGTGTTATCCAGCTAGGTGCAGCAGTAACAGAAGGTTTAGGTGCTGGTGCTCTACCAGAAGTTGGCCAAGCTGCTGCAGATGAATGTATCGATGAAATTATCGATCATCTTGCAGATTCTCATATGGTTTTTATTACAGCAGGTATGGGCGGAGGTACAGGAACCGGAGCGGCACCTGTTGTTGCTAATGCGGCACGTGAAAAAGGTATTTTGACTGTTGGTGTTGTGACAAAGCCTTTCCAATTTGAAGGTGCACGTCGGATGAAGACAGCAGAAGCTGGGATAGAAGAATTACAAAAATCGGTTGATACATTAATCGTTATTCCAAATCAAAATCTTTTTCGTATTGCGAACGAAAAAACAACATTTTCTGATGCTTTTGCTATGGCTGATCAAGTTCTTTATTCTGGTGTTGCTTCTATTACAGATTTGATGATTAAAGAAGGATTGATTAACCTTGATTTTGCAGATGTTCGTTCTGTTATGCATGAAATGGGTCGTGCAATGATGGGGACTGGAGAGGCATCTGGTGATGGACGTGCTTTGGCTGCTGCTGAAGCTGCTATTGCAAATCCGTTGTTAGATGACACTTCTATGCGTGGAGCTCGTGGTCTTTTAATTTCTATTACGGGTGGTCGTGATATGACCTTGTTTGAAGTGGATGAGGCGGCTAATCGTATTAGAGAAGA
>Jize-Aa38 [org=Bartonella tribocorum] [isolate=Jize-Aa38] [isolation_source=spleen] [host=Apodemus agrarius] [country=China:Handan city] [collection_date=2020] Bartonella tribocorum isolate Jize-Aa38 cell division protein (ftsZ) gene, partial cds.
GGAATTGAAGCCACGCATTACCGTTTTTGGTGTTGGAGGTGGTGGCGGGAATGCCGTGAATAATATGATTAATGCTGGTCTTCAGGGAGTTGACTTTGTTGTTGCAAATACGGATGCACAGGCTTTGGCTATGTCAAAAGCTGAACGTGTTATCCAGCTTGGTGCTGCTGTGACAGAAGGTTTGGGTGCTGGGGCTTTACCAGAAGTTGGACAAGCGGCGGCAGAAGAATGTATTGATGAAATTATCGATCATCTTGCAGACTCTCATATGGTTTTTATTACTGCTGGTATGGGGGGAGGTACTGGAACAGGGGCTGCTCCCGTTGTTGCTCGCGCAGCGCGTGAAAAAGGTATTTTGACTGTTGGTGTTGTGACAAAGCCCTTTCAGTTTGAAGGGGCTCGTCGTATGAAAACGGCAGAGGCTGGTATTGAAGAATTACAAAAGTCTGTCGATACATTGATTGTTATTCCCAATCAAAATCTTTTCCGTATTGCAAATGATAAGACAACATTTGCTGATGCTTTTGCTATGGCTGATCAAGTGCTTTATTCTGGGGTTGCTTCCATTACAGATTTGATGATTAAAGAAGGCTTGATTAACCTCGATTTTGCTGATGTTCGTTCTGTTATGCATGAAATGGGCCGAGCTATGATGGGAACGGGGGAAGCATCTGGTGAAGGGCGTGCTTTGGCTGCTGCTGAAGCTGCTATTGCCAACCCATTGTTGGATGATACCTCTATGCGTGGAGCGCGTGGTTTATTGATTTCTATTACGGGGGGGCGTGATATGACTCTCTTCGAGGTGGATGAAGCTGCTAATCGTATTCGTGAAGA
>Jize-Aa40 [org=Bartonella tribocorum] [isolate=Jize-Aa40] [isolation_source=spleen] [host=Apodemus agrarius] [country=China:Handan city] [collection_date=2020] Bartonella tribocorum isolate Jize-Aa40 cell division protein (ftsZ) gene, partial cds.
GGAATTGAAGCCACGCATTACCGTTTTTGGTGTTGGAGGTGGTGGCGGGAATGCCGTGAATAATATGATTAATGCTGGTCTTCAGGGAGTTGACTTTGTTGTTGCAAATACGGATGCACAGGCTTTGGCTATGTCAAAAGCTGAACGTGTTATCCAGCTTGGTGCTGCTGTGACAGAAGGTTTGGGTGCTGGGGCTTTACCAGAAGTTGGACAAGCGGCGGCAGAAGAATGTATTGATGAAATTATCGATCATCTTGCAGACTCTCATATGGTTTTTATTACTGCTGGTATGGGGGGAGGTACTGGAACAGGGGCTGCTCCCGTTGTTGCTCGCGCAGCGCGTGAAAAAGGTATTTTGACTGTTGGTGTTGTGACAAAGCCCTTTCAGTTTGAAGGGGCTCGTCGTATGAAAACGGCAGAGGCTGGTATTGAAGAATTACAAAAGTCTGTCGATACATTGATTGTTATTCCCAATCAAAATCTTTTCCGTATTGCAAATGATAAGACAACATTTGCTGATGCTTTTGCTATGGCTGATCAAGTGCTTTATTCTGGGGTTGCTTCCATTACAGATTTGATGATTAAAGAAGGCTTGATTAACCTCGATTTTGCTGATGTTCGTTCTGTTATGCATGAAATGGGCCGAGCTATGATGGGAACGGGGGAAGCATCTGGTGAAGGGCGTGCTTTGGCTGCTGCTGAAGCTGCTATTGCCAACCCATTGTTGGATGATACCTCTATGCGTGGAGCGCGTGGTTTATTGATTTCTATTACGGGGGGGCGTGATATGACTCTCTTCGAGGTGGATGAAGCTGCTAATCGTATTCGTGAAGA
>Jize-Aa41 [org=Bartonella tribocorum] [isolate=Jize-Aa41] [isolation_source=spleen] [host=Apodemus agrarius] [country=China:Handan city] [collection_date=2020] Bartonella tribocorum isolate Jize-Aa41 cell division protein (ftsZ) gene, partial cds.
GGAATTGAAGCCACGCATTACCGTTTTTGGTGTTGGAGGTGGTGGCGGGAATGCCGTGAATAATATGATTAATGCTGGTCTTCAGGGAGTTGACTTTGTTGTTGCAAATACGGATGCACAGGCTTTGGCTATGTCAAAAGCTGAACGTGTTATCCAGCTTGGTGCTGCTGTGACAGAAGGTTTGGGTGCTGGGGCTTTACCAGAAGTTGGACAAGCGGCGGCAGAAGAATGTATTGATGAAATTATCGATCATCTTGCAGACTCTCATATGGTTTTTATTACTGCTGGTATGGGGGGAGGTACTGGAACAGGGGCTGCTCCCGTTGTTGCTCGCGCAGCGCGTGAAAAAGGTATTTTGACTGTTGGTGTTGTGACAAAGCCCTTTCAGTTTGAAGGGGCTCGTCGTATGAAAACGGCAGAGGCTGGTATTGAAGAATTACAAAAGTCTGTCGATACATTGATTGTTATTCCCAATCAAAATCTTTTCCGTATTGCAAATGATAAGACAACATTTGCTGATGCTTTTGCTATGGCTGATCAAGTGCTTTATTCTGGGGTTGCTTCCATTACAGATTTGATGATTAAAGAAGGCTTGATTAACCTCGATTTTGCTGATGTTCGTTCTGTTATGCATGAAATGGGCCGAGCTATGATGGGAACGGGGGAAGCATCTGGTGAAGGGCGTGCTTTGGCTGCTGCTGAAGCTGCTATTGCCAACCCATTGTTGGATGATACCTCTATGCGTGGAGCACGTGGTTTATTGATTTCTATTACGGGGGGGCGTGATATGACTCTCTTCGAGGTGGATGAAGCTGCTAATCGTATTCGTGAAGA
>Jize-Aa44 [org=Bartonella kosoyi] [isolate=Jize-Aa44] [isolation_source=spleen] [host=Apodemus agrarius] [country=China:Handan city] [collection_date=2020] Bartonella kosoyi isolate Jize-Aa44 cell division protein (ftsZ) gene, partial cds.
GGAATTGAAGCCACGCATTACCGTTTTTGGTGTTGGAGGTGGTGGCGGGAATGCCGTGAATAATATGATTAATGCTGGTCTTCAAGGAGTTGACTTTGTTGTTGCAAATACGGATGCACAGGCTTTAGCTATGTCAAAGGCTGAACGTGTTATCCAGCTTGGTGCTGCTGTGACAGAAGGTTTGGGTGCTGGGGCTTTACCAGAAGTTGGACAAGCGGCGGCAGAGGAATGTATTGATGAAATTATTGATCATCTTGCAGACTCTCATATGGTTTTTATTACTGCTGGTATGGGGGGAGGTACTGGAACAGGGGCTGCTCCCGTTGTTGCGCGCGCAGCGCGGGAAAAAGGTATTTTGACCGTTGGTGTTGTGACAAAGCCATTTCAGTTTGAAGGGGCGCGTCGTATGAAAACGGCAGAGGCTGGTATTGAAGAATTACAAAAGTCTGTCGATACATTGATTGTTATTCCCAATCAAAATCTTTTCCGTATTGCAAATGATAAAACAACATTTGCTGATGCTTTTGCTATGGCTGATCAAGTGCTTTATTCTGGTGTTGCTTCCATTACGGATTTGATGATTAAAGAGGGCTTGATTAACCTCGATTTTGCTGATGTTCGTTCTGTTATGCATGAAATGGGACGAGCCATGATGGGAACAGGTGAAGCATCTGGTGAAGGGCGTGCTTTGGCTGCTGCTGAAGCAGCTATTGCGAACCCATTGTTGGATGATACCTCTATGCGTGGAGCACGTGGTTTATTGATTTCTATTACGGGTGGGCGTGATATGACCCTCTTTGAGGTGGATGAAGCTGCTAATCGTATTCGTGAAGA
>Jize-Aa47 [org=Bartonella kosoyi] [isolate=Jize-Aa47] [isolation_source=spleen] [host=Apodemus agrarius] [country=China:Handan city] [collection_date=2020] Bartonella kosoyi isolate Jize-Aa47 cell division protein (ftsZ) gene, partial cds.
GGAATTGAAGCCACGCATTACCGTTTTTGGTGTTGGAGGTGGTGGCGGGAATGCCGTGAATAATATGATTAATGCTGGTCTTCAAGGAGTTGACTTTGTTGTTGCAAATACGGATGCACAGGCTTTAGCTATGTCAAAGGCTGAACGTGTTATCCAGCTTGGTGCTGCTGTGACAGAAGGTTTGGGTGCTGGGGCTTTACCAGAAGTTGGACAAGCGGCGGCAGAGGAATGTATTGATGAAATTATTGATCATCTTGCAGACTCTCATATGGTTTTTATTACTGCTGGTATGGGGGGAGGTACTGGAACAGGGGCTGCTCCCGTTGTTGCGCGCGCAGCGCGGGAAAAAGGTATTTTGACCGTTGGTGTTGTGACAAAGCCATTTCAGTTTGAAGGGGCGCGTCGTATGAAAACGGCAGAGGCTGGTATTGAAGAATTACAAAAGTCTGTCGATACATTGATTGTTATTCCCAATCAAAATCTTTTCCGTATTGCAAATGATAAAACAACATTTGCTGATGCTTTTGCTATGGCTGATCAAGTGCTTTATTCTGGTGTTGCTTCCATTACGGATTTGATGATTAAAGAGGGCTTGATTAACCTCGATTTTGCTGATGTTCGTTCTGTTATGCATGAAATGGGACGAGCCATGATGGGAACAGGTGAAGCATCTGGTGAAGGGCGTGCTTTGGCTGCTGCTGAAGCAGCTATTGCGAACCCATTGTTGGATGATACCTCTATGCGTGGAGCACGTGGTTTATTGATTTCTATTACGGGTGGGCGTGATATGACCCTCTTTGAGGTGGATGAAGCTGCTAATCGTATTCGTGAAGA
>Jize-Aa49 [org=Bartonella tribocorum] [isolate=Jize-Aa49] [isolation_source=spleen] [host=Apodemus agrarius] [country=China:Handan city] [collection_date=2020] Bartonella tribocorum isolate Jize-Aa49 cell division protein (ftsZ) gene, partial cds.
GGAATTGAAGCCACGCATTACCGTTTTTGGTGTTGGAGGTGGTGGCGGGAATGCCGTGAATAATATGATTAATGCTGGTCTTCAGGGAGTTGACTTTGTTGTTGCAAATACGGATGCACAGGCTTTGGCTATGTCAAAAGCTGAACGTGTTATCCAGCTTGGTGCTGCTGTGACAGAAGGTTTGGGTGCTGGGGCTTTACCAGAAGTTGGACAAGCGGCGGCAGAAGAATGTATTGATGAAATTATCGATCATCTTGCAGACTCTCATATGGTTTTTATTACTGCTGGTATGGGGGGAGGTACTGGAACAGGGGCTGCTCCCGTTGTTGCTCGCGCAGCGCGTGAAAAAGGTATTTTGACTGTTGGTGTTGTGACAAAGCCCTTTCAGTTTGAAGGGGCTCGTCGTATGAAAACGGCAGAGGCTGGTATTGAAGAATTACAAAAGTCTGTCGATACATTGATTGTTATTCCCAATCAAAATCTTTTCCGTATTGCAAATGATAAGACAACATTTGCTGATGCTTTTGCTATGGCTGATCAAGTGCTTTATTCTGGGGTTGCTTCCATTACAGATTTGATGATTAAAGAAGGCTTGATTAACCTCGATTTTGCTGATGTTCGTTCTGTTATGCATGAAATGGGCCGAGCTATGATGGGAACGGGGGAAGCATCTGGTGAAGGGCGTGCTTTGGCTGCTGCTGAAGCTGCTATTGCCAACCCATTGTTGGATGATACCTCTATGCGTGGAGCGCGTGGTTTATTGATTTCTATTACGGGGGGGCGTGATATGACTCTCTTCGAGGTGGATGAAGCTGCTAATCGTATTCGTGAAGA
>Shuangqiao-Rn16 [org=Bartonella japonica] [isolate=Shuangqiao-Rn16] [isolation_source=spleen] [host=Rattus norvegicus] [country=China:Chengde city] [collection_date=2020] Bartonella japonica isolate Shuangqiao-Rn16 citrate synthase (gltA) gene, partial cds.
TGTACGCCTTGCGGGATCATCAGGTGCTAATCCATTTGCGTGTATTGCAGCAGGTGTTGCATGTCTTTGGGGACCCGCACATGGTGGGGCCAATGAAGCCTGCTTAAAAATGTTACAAGAAATAGGCTCAGTTGAGCAAATTCCAAAATTCATTGCAAAAGACAAAAATGACCCTTTCCGCCTTATGGGATTTGGCCATCGAGTCTATAAAAATTATGACCCACGTGCAAAAATTATGCAGCAAACATGCCATGAAGTTTTAAAAGAACTGAATATTCAAGATGATCCACTTCTCGATATAGCAATAGAACTTGAGAAAATTGCACTCAATGATGAATATTTTGTTGAAAAAAAGCTTTACCCGAATGTTGACTTTTATTCTGGCATTACATTAAAAGCTTTAGGCTTTCCAACTGAAATGTTCACTGTTCTTTTTGC
>Shuangqiao-Rn46 [org=Uncultured Bartonella sp.] [isolate=Shuangqiao-Rn46] [isolation_source=spleen] [host=Rattus norvegicus] [country=China:Chengde city] [collection_date=2020] Uncultured Bartonella sp. isolate Shuangqiao-Rn46 citrate synthase (gltA) gene, partial cds.
ATCAAAAATCACGTATATCGATGGTGATAAAGGAGTCCTACTTTATCGTGGCTATTCTATTGATCAGCTCGCTGAAAAAGGAGACTTTCTCGAAAGCTGTTATCTTTTGCTTTATGGAGAACTACCAACCAAACAAGAAAAAATTGATTTTGACTACCGTATTATGCAACACACGATGGTGCATGAACAATTTGCAAGATTTTTCCATGGCTTTCGTCGTGATTCTCATCCTATGGCTGTTATGGTTGCTTGCCTTGGAGCAATGTCTGCATTCTATCATGATTCCATTGATATTACAGATTCCCAACAGAGAATGATTGCTTCTATTCGTCTTATTTCCAAAGTGCCAACCCTTGCTGCAATGGCCTATAAATACAGCATTGGGCAACCATTTGTTTATCCCCGTAACGATCTCAGTTACGCTGCAAACTTCCTTCATATGTGCTTTTCTGTTCCTTGCCAAGAATATAAAATTAATCCAGTACTTGCTCGAGCTATGGACCGAATTTTCACCCTTCATGCAGATCATGAGCAAAATGCATCTACATCAACGGTACGTCTTGCTGGTTCATCAGGAGCCAATCCATTTGCCTGTATAGCAGCAGGTGTAGCATGCCTTTGGGGACCAGCGCACGGTGGTGCTAATGAAACATGTCTAAAAATGTTGCAAGAAATAGGCACTGTTCAAAAAATTCCTGAGTTTATCGCGCGTGCAAAAGATAAAAATGATCGTTTTCGTCTTATGGGTTTTGGCCATCGTGTCTATAAAAATTATGATCCACGTGCAAAAATCATGCAACAAACCTGCCATGAAGTCTTAAAAGAACTCAATATTCAAGATGATCCACTTCTTGATATTGCTATGGAACTTGAAAAAATTGCTCTAAATGATGAATACTTTATTGAAAAAAAGCTTTATCCTAATGTTGATTTCTATTCTGGGATTACATTAAAAGCCTTAGGTTTTCCAACTGAAATGTTTACTGTTCTCTTTGC
>Shuangqiao-Rn47 [org=Uncultured Bartonella sp.] [isolate=Shuangqiao-Rn47] [isolation_source=spleen] [host=Rattus norvegicus] [country=China:Chengde city] [collection_date=2020] Uncultured Bartonella sp. isolate Shuangqiao-Rn47 citrate synthase (gltA) gene, partial cds.
ATCAAAAATCACGTATATCGATGGTGATAAAGGAGTCCTACTTTATCGTGGCTATTCTATTGATCAGCTCGCTGAAAAAGGAGACTTTCTCGAAAGCTGTTATCTTTTGCTTTATGGAGAACTACCAACCAAACAAGAAAAAATTGATTTTGACTACCGTATTATGCAACACACGATGGTGCATGAACAATTTGCAAGATTTTTCCATGGCTTTCGTCGTGATTCTCATCCTATGGCTGTTATGGTTGCTTGCCTTGGAGCAATGTCTGCATTCTATCATGATTCCATTGATATTACAGATTCCCAACAGAGAATGATTGCTTCTATTCGTCTTATTTCCAAAGTGCCAACCCTTGCTGCAATGGCCTATAAATACAGCATTGGGCAACCATTTGTTTATCCCCGTAACGATCTCAGTTACGCTGCAAACTTCCTTCATATGTGCTTTTCTGTTCCTTGCCAAGAATATAAAATTAATCCAGTACTTGCTCGAGCTATGGACCGAATTTTCACCCTTCATGCAGATCATGAGCAAAATGCATCTACATCAACGGTACGTCTTGCTGGTTCATCAGGAGCCAATCCATTTGCCTGTATAGCAGCAGGTGTAGCATGCCTTTGGGGACCAGCGCACGGTGGTGCTAATGAAACATGTCTAAAAATGTTGCAAGAAATAGGCACTGTTCAAAAAATTCCTGAGTTTATCGCGCGTGCAAAAGATAAAAATGATCGTTTTCGTCTTATGGGTTTTGGCCATCGTGTCTATAAAAATTATGATCCACGTGCAAAAATCATGCAACAAACCTGCCATGAAGTCTTAAAAGAACTCAATATTCAAGATGATCCACTTCTTGATATTGCTATGGAACTTGAAAAAATTGCTCTAAATGATGAATACTTTATTGAAAAAAAGCTTTATCCTAATGTTGATTTCTATTCTGGGATTACATTAAAAGCCTTAGGTTTTCCAACTGAAATGTTTACTGTTCTCTTTGC
>Shuangqiao-Rn48 [org=Bartonella rattimassiliensis] [isolate=Shuangqiao-Rn48] [isolation_source=spleen] [host=Rattus norvegicus] [country=China:Chengde city] [collection_date=2020] Bartonella rattimassiliensis isolate Shuangqiao-Rn48 citrate synthase (gltA) gene, partial cds.
GGGACGTCTTGCTGGATCTTCGGGTGCTAATCCGTTTGCATGTATCGCAGCAGGTGTTGCATGCCTTTGGGGGCCAGCACATGGTGGTGCCAATGAAGCATGTCTAAAGATGCTACAAGAAATAGGTTCTATTAAAAGAATTCCTGAATTTATTGCACGCGCAAAAGATAAAAATGATCCTTTCCGCCTTATAGGCTTTGGCCATCGTGTCTATAAAAATTATGACCCACGTGCAAAAATCATGCAAAAAACCTGTCACAAGGTTTTAAAAGAGCTCAATATTCAAGATGACCCGCTGCTTGATATTGCAATAGAACTTGAAAAAATTGCCTTAAGTGATGAATATTTTATTGAAAAAAAGCTTTATCCCAATGTTGATTTTTATTCCGGCATTATATTAAAAGCTCTAGGTTTTCCAACTGAAATGTTCACTGGCCTGTTTGC
>Chengde-Rn25 [org=Bartonella rattimassiliensis] [isolate=Chengde-Rn25] [isolation_source=spleen] [host=Rattus norvegicus] [country=China:Chengde city] [collection_date=2020] Bartonella rattimassiliensis isolate Chengde-Rn25 citrate synthase (gltA) gene, partial cds.
GGTACGTCTTGCTGGATCTTCGGGTGCTAATCCGTTTGCATGTATCGCAGCAGGTGTTGCATGCCTTTGGGGGCCAGCACATGGTGGTGCCAATGAAGCATGTCTAAAGATGCTACAAGAAATAGGTTCTATTAAAAGAATTCCTGAATTTATTGCACGCGCAAAAGATAAAAATGATCCTTTCCGCCTTATAGGCTTTGGGCATCGTGTCTATCAAAATTATGACCCACGTGCAAAAATCAAGCAAAAAACCTGTCACAAGGTTTTAAAAGAGCTCAATATTCAAGATGACCCGCTGCTTGATATTGCAATAGAACTTGAAAAAATTGCCTTAAATGATGAATATTTTATTGAAAAAAAGCTTTATCCCAATGTTGATTTTTATTCCGGCATTATATTAAAAGCTCTAGGTTTTCCAACTGAAATGTTCACTGTTCTGTTTGC
>Chengde-Rn34 [org=Bartonella grahamii] [isolate=Chengde-Rn34] [isolation_source=spleen] [host=Rattus norvegicus] [country=China:Chengde city] [collection_date=2020] Bartonella grahamii isolate Chengde-Rn34 citrate synthase (gltA) gene, partial cds.
GGTACGTCTTGCTGGATCTTCGGGTGCTAATCCGTTTGCCTGTATTGCAGCAGGTGTTGCATGCCTTTGGGGACCAGCACATGGTGGTGCCAATGAAGCATGTTTAAAAATGCTACAAGAAATAGGTTCTATTGAAAGAATTCCTGAATTTATTGCACGTGCAAAAGATAAAAATGATCCTTTCCGCCTTATGGGCTTTGGGCACCGTGTCTATAAAAATTATGACCCACGTGCAAAAATCATGCAAAAAACCTGTCATGAAGTTTTAAAAGAACTCAACATTCAAGATGACCCGCTTCTTGATATTGCAATAGAACTTGAAAAAATTGCCTTAAGTGATGAATATTTTATTGAGAAAAAGCTTTATCCCAATGTTGATTTCTATTCCGGCATTACATTAAAAGCTCTAGGTTTTCCAACTGAAATGTTTACTGTTCTTTTTGC
>Chengde-Rn40 [org=Bartonella taylorii] [isolate=Chengde-Rn40] [isolation_source=spleen] [host=Rattus norvegicus] [country=China:Chengde city] [collection_date=2020] Bartonella taylorii isolate Chengde-Rn40 citrate synthase (gltA) gene, partial cds.
ATCAAAAATCACTTACATTGATGGTAATAAAGGAATATTGCTTTATCGTGGTTATCCTATTGACCAACTGGCTGAAAAAGGAGATTTTCTCGAAAGCTGCTACCTTCTCCTTTACGGTGAACTCCCAACAAAACAAGAAAAACATGACTTTGACCGTTGTATTATGCAGCACACGATGGTACATGAGCAGTTCGCACGGTTTTTTCATGGATTTCGTCGTGACTCACATCCTATGGCCGTTATGGTTGCATGCCTTGGAGCTATGTCTGCATTTTATCACGACTCTATTGATATTACAGATCCACAACAAAGAATGATTGCTTCTGTTCGCCTTATCTCAAAAGTTCCAACTCTTGCTGCGATGGCTTATAAATATAGTATAGGGCAAGCCTTTGTTTATCCACGCAATGATCTTAGTTACGCTGCAAATTTTCTCCGTATGTGCTTTTGCGTTCCTTGTGAAGAATACAAAATCAATCCCGTTCTCACTCGGGCAATGGATCGAATCTTTATCCTGCATGCAGATCATGAACAAAATGCTTCTACATCCACTGTACGCCTTGCTGGATCATCAGGTGCTAATCCGTTTGCATGTATCGCAGCAGGTGTTGCGTGCCTTTGGGGGCCAGCGCATGGTGGAGCTAATGAAGCATGCTTAAAGATGCTACAAGAAATAGGTTCCGTTGAAAGAATTCCTGAATTCATTGCACGTGCAAAAGATAAAAATGATCCTTTCCGCCTTATGGGATTTGGTCACAGAGTCTATAAAAATTATGATCCACGTGCAAAAATCATGCAAAAAACCTGTCATGAGGTTTTAAAAGAACTCAATATTCAAGGCGATCCACTTCTTGATATCGCTATGGAACTTGAGAAAATCGCTCTAAATGATGAGTATTTTGTTGAGAAAAAGCTTTATCCAAATGTCGATTTCTATTCTGGCATTACATTAAAAGCCTTAGGATTCCCAACCGAAATGTTTACTGTTCTTTTTGC
>Shexian-Aa1 [org=Uncultured Bartonella sp.] [isolate=Shexian-Aa1] [isolation_source=spleen] [host=Apodemus agrarius] [country=China:Handan city] [collection_date=2020] Uncultured Bartonella sp. isolate Shexian-Aa1 citrate synthase (gltA) gene, partial cds.
ATCAAAAATCACGTATATCGATGGTGATAAAGGAGTCCTACTTTATCGTGGCTATTCTATTGATCAGCTCGCTGAAAAAGGAGACTTTCTCGAAAGCTGTTATCTTTTGCTTTATGGAGAACTACCAACCAAACAAGAAAAAATTGATTTTGACTACCGTATTATGCAACACACGATGGTGCATGAACAATTTGCAAGATTTTTCCATGGCTTTCGTCGTGATTCTCATCCTATGGCTGTTATGGTTGCTTGCCTTGGAGCAATGTCTGCATTCTATCATGATTCCATTGATATTACAGATTCCCAACAGAGAATGATTGCTTCTATTCGTCTTATTTCCAAAGTGCCAACCCTTGCTGCAATGGCCTATAAATACAGCATTGGGCAACCATTTGTTTATCCCCGTAACGATCTCAGTTACGCTGCAAACTTCCTTCATATGTGCTTTTCTGTTCCTTGCCAAGAATATAAAATTAATCCAGTACTTGCTCGAGCTATGGACCGAATTTTCACCCTTCATGCAGATCATGAGCAAAATGCATCTACATCAACGGTACGTCTTGCTGGTTCATCAGGAGCCAATCCATTTGCCTGTATAGCAGCAGGTGTAGCATGCCTTTGGGGACCAGCGCACGGTGGTGCTAATGAAACATGTCTAAAAATGTTGCAAGAAATAGGCACTGTTCAAAAAATTCCTGAGTTTATCGCGCGTGCAAAAGATAAAAATGATCGTTTTCGTCTTATGGGTTTTGGCCATCGTGTCTATAAAAATTATGATCCACGTGCAAAAATCATGCAACAAACCTGCCATGAAGTCTTAAAAGAACTCAATATTCAAGATGATCCACTTCTTGATATTGCTATGGAACTTGAAAAAATTGCTCTAAATGATGAATACTTTATTGAAAAAAAGCTTTATCCTAATGTTGATTTCTATTCTGGTATTACATTAAAAGCCTTAGGTTTTCCAACTGAAATGTTTACTGTTCTCTTTGC
>Shexian-Aa2 [org=Uncultured Bartonella sp.] [isolate=Shexian-Aa2] [isolation_source=spleen] [host=Apodemus agrarius] [country=China:Handan city] [collection_date=2020] Uncultured Bartonella sp. isolate Shexian-Aa2 citrate synthase (gltA) gene, partial cds.
ATCAAAAATCACGTATATCGATGGTGATAAAGGAGTCCTACTTTATCGTGGCTATTCTATTGATCAGCTCGCTGAAAAAGGAGACTTTCTCGAAAGCTGTTATCTTTTGCTTTATGGAGAACTACCAACCAAACAAGAAAAAATTGATTTTGACTACCGTATTATGCAACACACGATGGTGCATGAACAATTTGCAAGATTTTTCCATGGCTTTCGTCGTGATTCTCATCCTATGGCTGTTATGGTTGCTTGCCTTGGAGCAATGTCTGCATTCTATCATGATTCCATTGATATTACAGATTCCCAACAGAGAATGATTGCTTCTATTCGTCTTATTTCCAAAGTGCCAACCCTTGCTGCAATGGCCTATAAATACAGCATTGGGCAACCATTTGTTTATCCCCGTAACGATCTCAGTTACGCTGCAAACTTCCTTCATATGTGCTTTTCTGTTCCTTGCCAAGAATATAAAATTAATCCAGTACTTGCTCGAGCTATGGACCGAATTTTCACCCTTCATGCAGATCATGAGCAAAATGCATCTACATCAACGGTACGTCTTGCTGGTTCATCAGGAGCCAATCCATTTGCCTGTATAGCAGCAGGTGTAGCATGCCTTTGGGGACCAGCGCACGGTGGTGCTAATGAAACATGTCTAAAAATGTTGCAAGAAATAGGCACTGTTCAAAAAATTCCTGAGTTTATCGCGCGTGCAAAAGATAAAAATGATCGTTTTCGTCTTATGGGTTTTGGCCATCGTGTCTATAAAAATTATGATCCACGTGCAAAAATCATGCAACAAACCTGCCATGAAGTCTTAAAAGAACTCAATATTCAAGATGATCCACTTCTTGATATTGCTATGGAACTTGAAAAAATTGCTCTAAATGATGAATACTTTATTGAAAAAAAGCTTTATCCTAATGTTGATTTCTATTCTGGTATTACATTAAAAGCCTTAGGTTTTCCAACTGAAATGTTTACTGTTCTCTTTGC
>Shexian-Aa3 [org=Bartonella tribocorum] [isolate=Shexian-Aa3] [isolation_source=spleen] [host=Apodemus agrarius] [country=China:Handan city] [collection_date=2020] Bartonella tribocorum isolate Shexian-Aa3 citrate synthase (gltA) gene, partial cds.
ATCAAAAATTACTTATATTGATGGCGATAAAGGCATACTGCTTTATCGTGGTTATCCTATCGATCAATTAGCTGAAAAAGGTGATTTTCTCGAAAGTTGTTATCTTCTCCTTTATGGAGAACTCCCAACACAGCAAGAAAAAAACGACTTTGATCGATGTATTATGCAACATACCATGGTCCACGAACAGTTTGCACGCTTCTTCCACGGTTTCCGCCGTGACTCTCATCCTATGGCTGTCATGGTTTCCTGCCTTGGCGCTATGTCTGCCTTCTATCACGACTCTATTGATATTACAGATCCTCACCAAAGAATGATTGCTTCTGTTCGTCTTATTTCAAAAGTTCCAACACTTGCTGCTATGGCCTATAAATATAGTATTGGACAACCATTTGTTTATCCACGCAATGATCTTAGTTATGCTGCAAATTTCCTCCGTATGTGCTTTGCTGTTCCTTGTGAAGAATATAAAACAAACCCTGTGCTTTCTCGGGCAATGGATCAAATCTTTATCCTTCATGCTGATCATGAGCAAAATGCTTCTACATCTACGGTACGTCTTGCTGGATCATCGGGTGCCAATCCGTTTGCTTGTATTGCAGCAGGTGTTGCATGCCTTTGGGGACCCGCACATGGTGGTGCCAATGAAGCATGTCTAAAAATGCTACAAGAAATAGGTTCTATTAAAAGAATTCCTGAATTTATTGCACGTGCAAAAGATAAAAATGATCCTTTCCGCCTTATGGGCTTTGGTCACCGTGTCTATAAAAATTATGATCCACGTGCAAAAATCTTGCAAAAAACCTGTCATGAGGTTTTAAAAGAGCTCAACATTCAAGATGATCCACTTCTTGATATTGCGATAGAACTTGAAAAAATTGCGCTAAATGATGAATATTTTATTGAGAAAAAGCTTTATCCCAATGTTGATTTCTATTCCGGTATTACGTTAAAAGCTCTAGGCTTTCCAACTGAAATGTTTACTGTTCTTTTTGC
>Shexian-Aa6 [org=Bartonella tribocorum] [isolate=Shexian-Aa6] [isolation_source=spleen] [host=Apodemus agrarius] [country=China:Handan city] [collection_date=2020] Bartonella tribocorum isolate Shexian-Aa6 citrate synthase (gltA) gene, partial cds.
ATCAAAAATTACTTATATTGATGGCGATAAAGGCATACTGCTTTATCGTGGTTATCCTATCGATCAATTAGCTGAAAAAGGTGATTTTCTCGAAAGTTGTTATCTTCTCCTTTATGGAGAACTCCCAACACAGCAAGAAAAAAACGACTTTGATCGATGTATTATGCAACATACCATGGTCCACGAACAGTTTGCACGCTTCTTCCACGGTTTCCGCCGTGACTCTCATCCTATGGCTGTCATGGTTTCCTGCCTTGGCGCTATGTCTGCCTTCTATCACGACTCTATTGATATTACAGATCCTCACCAAAGAATGATTGCTTCTGTTCGTCTTATTTCAAAAGTTCCAACACTTGCTGCTATGGCCTATAAATATAGTATTGGACAACCATTTGTTTATCCACGCAATGATCTTAGTTATGCTGCAAATTTCCTCCGTATGTGCTTTGCTGTTCCTTGTGAAGAATATAAAACAAACCCTGTGCTTTCTCGGGCAATGGATCAAATCTTTATCCTTCATGCTGATCATGAGCAAAATGCTTCTACATCTACGGTACGTCTTGCTGGATCATCGGGTGCCAATCCGTTTGCTTGTATTGCAGCAGGTGTTGCATGCCTTTGGGGACCCGCACATGGTGGTGCCAATGAAGCATGTCTAAAAATGCTACAAGAAATAGGTTCTATTAAAAGAATTCCTGAATTTATTGCACGTGCAAAAGATAAAAATGATCCTTTCCGCCTTATGGGCTTTGGTCACCGTGTCTATAAAAATTATGATCCACGTGCAAAAATCTTGCAAAAAACCTGTCATGAGGTTTTAAAAGAGCTCAACATTCAAGATGATCCACTTCTTGATATTGCGATAGAACTTGAAAAAATTGCGCTAAATGATGAATATTTTATTGAGAAAAAGCTTTATCCCAATGTTGATTTCTATTCCGGTATTACGTTAAAAGCTCTAGGCTTTCCAACTGAAATGTTTACTGTTCTTTTTGC
>Shexian-Aa20 [org=Uncultured Bartonella sp.] [isolate=Shexian-Aa20] [isolation_source=spleen] [host=Apodemus agrarius] [country=China:Handan city] [collection_date=2020] Uncultured Bartonella sp. isolate Shexian-Aa20 citrate synthase (gltA) gene, partial cds.
ATCAAAAATCACGTATATCGATGGTGATAAAGGAGTCCTACTTTATCGTGGCTATTCTATTGATCAGCTCGCTGAAAAAGGAGACTTTCTCGAAAGCTGTTATCTTTTGCTTTATGGAGAACTACCAACCAAACAAGAAAAAATTGATTTTGACTACCGTATTATGCAACACACGATGGTGCATGAACAATTTGCAAGATTTTTCCATGGCTTTCGTCGTGATTCTCATCCTATGGCTGTTATGGTTGCTTGCCTTGGAGCAATGTCTGCATTCTATCATGATTCCATTGATATTACAGATTCCCAACAGAGAATGATTGCTTCTATTCGTCTTATTTCCAAAGTGCCAACCCTTGCTGCAATGGCCTATAAATACAGCATTGGGCAACCATTTGTTTATCCCCGTAACGATCTCAGTTACGCTGCAAACTTCCTTCATATGTGCTTTTCTGTTCCTTGCCAAGAATATAAAATTAATCCAGTACTTGCTCGAGCTATGGACCGAATTTTCACCCTTCATGCAGATCATGAGCAAAATGCATCTACATCAACGGTACGTCTTGCTGGTTCATCAGGAGCCAATCCATTTGCCTGTATAGCAGCAGGTGTAGCATGCCTTTGGGGACCAGCGCACGGTGGTGCTAATGAAACATGTCTAAAAATGTTGCAAGAAATAGGCACTGTTCAAAAAATTCCTGAGTTTATCGCGCGTGCAAAAGATAAAAATGATCGTTTTCGTCTTATGGGTTTTGGCCATCGTGTCTATAAAAATTATGATCCACGTGCAAAAATCATGCAACAAACCTGCCATGAAGTCTTAAAAGAACTCAATATTCAAGATGATCCACTTCTTGATATTGCTATGGAACTTGAAAAAATTGCTCTAAATGATGAATACTTTATTGAAAAAAAGCTTTATCCTAATGTTGATTTCTATTCTGGTATTACATTAAAAGCCTTAGGTTTTCCAACTGAAATGTTTACTGTTCTCTTTGC
>Shexian-Aa28 [org=Uncultured Bartonella sp.] [isolate=Shexian-Aa28] [isolation_source=spleen] [host=Apodemus agrarius] [country=China:Handan city] [collection_date=2020] Uncultured Bartonella sp. isolate Shexian-Aa28 citrate synthase (gltA) gene, partial cds.
ATCAAAAATTACGTATATCGATGGTGATAAAGGAGTCCTACTTTATCGTGGCTATTCTATTGATCAGCTCGCTGAAAAAGGAGACTTTCTCGAAAGCTGTTATCTTTTGCTTTATGGAGAACTACCAACCAAACAAGAAAAAATTGATTTTGACTACCGTATTATGCAACACACGATGGTGCATGAACAATTTGCAAGATTTTTCCATGGCTTTCGTCGTGATTCTCATCCTATGGCTGTTATGGTTGCTTGCCTTGGAGCAATGTCTGCATTCTATCATGATTCCATTGATATTACAGATTCCCAACAGAGAATGATTGCTTCTATTCGTCTTATTTCCAAAGTGCCAACCCTTGCTGCAATGGCCTATAAATACAGCATTGGGCAACCATTTGTTTATCCCCGTAACGATCTCAGTTACGCTGCAAACTTCCTTCATATGTGCTTTTCTGTTCCTTGCCAAGAATATAAAATTAATCCAGTACTTGCTCGAGCTATGGACCGAATTTTCACCCTTCATGCAGATCATGAGCAAAATGCATCTACATCAACGGTACGTCTTGCTGGTTCATCAGGAGCCAATCCATTTGCCTGTATAGCAGCAGGTGTAGCATGCCTTTGGGGACCAGCGCACGGTGGTGCTAATGAAACATGTCTAAAAATGTTGCAAGAAATAGGCACTGTTCAAAAAATTCCTGAGTTTATCGCGCGTGCAAAAGATAAAAATGATCGTTTTCGTCTTATGGGTTTTGGCCATCGTGTCTATAAAAATTATGATCCACGTGCAAAAATCATGCAACAAACCTGCCATGAAGTCTTAAAAGAACTCAATATTCAAGATGATCCACTTCTTGATATTGCTATGGAACTTGAAAAAATTGCTCTAAATGATGAATACTTTATTGAAAAAAAGCTTTATCCTAATGTTGATTTCTATTCTGGTATTACATTTAAAGCCTTAGGTTTTCCAACTGAAATGTTTACTGTTCTCTTTGC
>Shexian-Aa34 [org=Bartonella tribocorum] [isolate=Shexian-Aa34] [isolation_source=spleen] [host=Apodemus agrarius] [country=China:Handan city] [collection_date=2020] Bartonella tribocorum isolate Shexian-Aa34 citrate synthase (gltA) gene, partial cds.
GGTACGTCTTGCTGGATCATCGGGTGCCAATCCGTTTGCTTGTATTGCAGCAGGTGTTGCATGCCTTTGGGGACCCGCACATGGTGGTGCCAATGAAGCATGTCTAAAAATGCTACAAGAAATAGGTTCTATTAAAAGAATTCCTGAATTTATTGCACGTGCAAAAGATAAAAATGATCCTTTCCGCCTTATGGGCTTTGGTCACCGTGTCTATAAAAATTATGACCCACGTGCAAAAATCTTGCAAAAAACCTGTCATGAGGTTTTAAAAGAGCTCAACATTCAAGATGATCCACTTCTTGATATTGCGATAGAACTTGAAAAAATTGCGCTAAATGATGAATATTTTATTGAGAAAAAGCTTTATCCCAATGTTGATTTCTACTCCGGTATTACGTTAAAAGCTCTAGGCTTTCCAACCGAAATGTTTACTGTTCTTTTTGC
>Shexian-Aa37 [org=Bartonella kosoyi] [isolate=Shexian-Aa37] [isolation_source=spleen] [host=Apodemus agrarius] [country=China:Handan city] [collection_date=2020] Bartonella kosoyi isolate Shexian-Aa37 citrate synthase (gltA) gene, partial cds.
GGTACGTCTTGCTGGATCATCAGGGGCTTATCCGTTTGCCTGTATTGCAGCAGGTGTTGCATGCCTTTGGGGACCCGCACATGGTGGTGCCAATGAAGCATGTCTAAAAATGCTACAAGAAATAGGTTCTATTAAAAGAATTCCTGAATTTATTGCACGTGCAAAAGATAAAAATGATCCTTTCCGCCTTATGGGCTTTGGTCACCGTGTCTATAAAAATTATGATCCACGTGCAAAAATCTTGCAAAAAACCTGTCATGAGGTTTTAAAAGAGCTCAACATTCAAGATGATCCACTTCTTGATATTGCGATAGAACTTGAAAAAATTGCGCTAAATGATGAATATTTTATTGAGAAAAAGCTTTATCCCAATGTTGATTTCTATTCCGGTATTACGTTAAAAGCTCTAGGCTTTCCAACTGAAATGTTTACTGTTCTTTTTGC
>Shexian-Aa41 [org=Uncultured Bartonella sp.] [isolate=Shexian-Aa41] [isolation_source=spleen] [host=Apodemus agrarius] [country=China:Handan city] [collection_date=2020] Uncultured Bartonella sp. isolate Shexian-Aa41 citrate synthase (gltA) gene, partial cds.
GGGACGTCTTGCTGGTTCATCAGGAGCTAATCCATTTGCCTGTATAGCAGCAGGTGTAGCATGCCTTTGGGGACCAGCGCACGGTGGTGCTAATGAAACATGTCTAAAAATGTTGCAAGAAATAGGCACTGTTCAAAAAATTCCTGAGTTTATCGCGCGTGCAAAAGATAAAAATGATCGTTTTCGTCTTATGGGTTTTGGCCATCGTGTCTATAAAAATTATGATCCACGTGCAAAAATCATGCAACAAACCTGCCATGAAGTCTTAAAAGAACTCAATATTCAAGATGATCCACTTCTTGATATTGCTATGGAACTTGAAAAAATTGCTCTAAATGATGAATACTTTATTGAAAAAAAGCTTTATCCTAATGTTGATTTCTATTCTGGTATTACATTAAAAGCCTTAGGTTTTCCAACTGAAATGTTCACTGTCCTCTTTGC
>Shexian-Aa42 [org=Bartonella kosoyi] [isolate=Shexian-Aa42] [isolation_source=spleen] [host=Apodemus agrarius] [country=China:Handan city] [collection_date=2020] Bartonella kosoyi isolate Shexian-Aa42 citrate synthase (gltA) gene, partial cds.
GGTACGTCTTGCTGGATCATCAGGGGTTAATCCGTTTGCCTGTATTGCAGCAGGTGTTGCATGCCTTTGGGGACCCGCACATGGTGGTGCCAATGAAGCATGTCTAAAAATGCTACAAGAAATAGGTTCTATTAAAAGAATTCCTGAATTTATTGCACGTGCAAAAGATAAAAATGATCCTTTCCGCCTTATGGGCTTTGGTCACCGTGTCTATAAAAATTATGATCCACGTGCAAAAATCTTGCAAAAAACCTGTCATGAGGTTTTAAAAGAGCTCAACATTCAAGATGATCCACTTCTTGATATTGCGATAGAACTTGAAAAAATTGCGCTAAATGATGAATATTTTATTGAGAAAAAGCTTTATCCCAATGTTGATTTCTATTCCGGTATTACGTTAAAAGCTCTAGGCTTTCCAACTGAAATGTTTACTGTTCTTTTTGC
>Shexian-Aa44 [org=Bartonella tribocorum] [isolate=Shexian-Aa44] [isolation_source=spleen] [host=Apodemus agrarius] [country=China:Handan city] [collection_date=2020] Bartonella tribocorum isolate Shexian-Aa44 citrate synthase (gltA) gene, partial cds.
ATCAAAAATTACTTATATTGATGGCGATAAAGGCATACTGCTTTATCGTGGTTATCCTATCGATCAATTAGCTGAAAAAGGTGATTTTCTCGAAAGTTGTTATCTTCTCCTTTATGGAGAACTCCCAACACAGCAAGAAAAAAACGACTTTGATCGATGTATTATGCAACATACCATGGTCCACGAACAGTTTGCACGCTTCTTCCACGGTTTCCGCCGTGACTCTCATCCTATGGCTGTCATGGTTTCCTGCCTTGGCGCTATGTCTGCCTTCTATCACGACTCTATTGATATTACAGATCCTCACCAAAGAATGATTGCTTCTGTTCGTCTTATTTCAAAAGTTCCAACACTTGCTGCTATGGCCTATAAATATAGTATTGGACAACCATTTGTTTATCCACGCAATGATCTTAGTTATGCTGCAAATTTCCTCCGTATGTGCTTTGCTGTTCCTTGTGAAGAATATAAAACAAACCCTGTGCTTTCTCGGGCAATGGATCAAATCTTTATCCTTCATGCTGATCATGAGCAAAATGCTTCTACATCTACGGTACGTCTTGCTGGATCATCGGGTGCCAATCCGTTTGCTTGTATTGCAGCAGGTGTTGCATGCCTTTGGGGACCCGCACATGGTGGTGCCAATGAAGCATGTCTAAAAATGCTACAAGAAATAGGTTCTATTAAAAGAATTCCTGAATTTATTGCACGTGCAAAAGATAAAAATGATCCTTTCCGCCTTATGGGCTTTGGTCACCGTGTCTATAAAAATTATGACCCACGTGCAAAAATCTTGCAAAAAACCTGTCATGAGGTTTTAAAAGAGCTCAACATTCAAGATGATCCACTTCTTGATATTGCGATAGAACTTGAAAAAATTGCGCTAATTGATGAATATTTTATTGAGAAAAAGCTTTATCCCAATGTTGATTTCTATTCCGGTATTACGTTAAAAGCTCTAGGCTTTCCAACTGAAATGTTTACTGTTCTTTTTGC
>Jize-Aa6 [org=Bartonella kosoyi] [isolate=Jize-Aa6] [isolation_source=spleen] [host=Apodemus agrarius] [country=China:Handan city] [collection_date=2020] Bartonella kosoyi isolate Jize-Aa6 citrate synthase (gltA) gene, partial cds.
GGTACGTCTTGCTGGATCATCAGGGGCTAATCCGTTTGCCTGTATTGCAGCAGGTGTTGCATGCCTTTGGGGACCCGCACATGGTGGTGCCAATGAAGCATGTCTAAAAATGCTACAAGAAATAGGTTCTATTAAAAGAATTCCTGAATTTATTGCACGTGCAAAAGATAAAAATGATCCTTTCCGCCTTATGGGCTTTGGTCACCGTGTCTATAAAAATTATGATCCACGTGCAAAAATCTTGCAAAAAACCTGTCATGAGGTTTTAAAAGAGCTCAACATTCAAGATGATCCACTTCTTGATATTGCGATAGAACTTGAAAAAATTGCGCTAAATGATGAATATTTTATTGAGAAAAAGCTTTATCCCAATGTTGATTTCTATTCCGGTATTACGTTAAAAGCTCTAGCCTTTCCAACTGAAATGTTTACTGTTCTTTTTGC
>Jize-Aa8 [org=Bartonella tribocorum] [isolate=Jize-Aa8] [isolation_source=spleen] [host=Apodemus agrarius] [country=China:Handan city] [collection_date=2020] Bartonella tribocorum isolate Jize-Aa8 citrate synthase (gltA) gene, partial cds.
ATCAAAAATTACTTACATTGATGGCGATAAAGGAATATTGCTTTATCGTGGATACCCTATCGACCAATTAGCTGAAAAAGGTGACTTCCTCGAAAGTTGTTATCTTCTTCTTTATGGGGAACTCCCAACACAGCAAGAAAAAAATGACTTTGATCGATGTATCATGCAGCATACAATGGTCCACGAACAGTTTTCACGCTTCTTCCATGGCTTTCGTCGTGACTCCCACCCCATGGCTGTCATGGTTGCCTGCCTTGGTGCTATGTCTGCGTTCTATCACGACTCTATTGATATTACAGATCCTCACCAGAGAATGATTGCTTCTGTTCGTCTTATTTCAAAAGTTCCAACACTTGCTGCTATGGCCTATAAATATAGTATTGGACAAGCATTTGTTTATCCTCGTAATGATCTTAGTTATGCTGCAAATTTCCTTCGTATGTGTTTTGCTGTTCCTTGTGAAGAATATAAAATAAACCCTGTACTTGCCCGAGCAATGGATCAAATCTTTATCCTTCATGCCGATCATGAACAAAATGCTTCTACATCGACAGTCCGTCTTGCTGGATCATCAGGGGCTAATCCGTTTGCCTGTATTGCAGCAGGTGTTGCATGCCTTTGGGGACCAGCCCATGGTGGTGCCAATGAAGCATGCCTAAAAATGCTACAAGAGATAGGTTCTATTAAAAGAATTCCTGAATTTATTGCTCGTGCAAAAGATAAAAATGATCCTTTCCGCCTTATGGGCTTTGGTCACCGAGTCTATAAAAATTATGACCCACGTGCAAAAATCATGCAAAAAACTTGTCATGAGGTTTTAAAAGAGCTTAATATTCAAGATGATCCGCTTCTTGATATTGCAATAGAACTAGAAAAAATTGCTTTAAGTGATGAATATTTTATTGAGAAAAAGCTTTATCCCAATGTTGATTTCTATTCCGGTATTACATTAAAAGCTCTAGGCTTTCCAACTGAAATGTTTACTGTTCTTTTTGC
>Jize-Aa12 [org=Bartonella tribocorum] [isolate=Jize-Aa12] [isolation_source=spleen] [host=Apodemus agrarius] [country=China:Handan city] [collection_date=2020] Bartonella tribocorum isolate Jize-Aa12 citrate synthase (gltA) gene, partial cds.
GGTACGTCTTGCTGGATCATCGGGTGCCAATCCGTTTGCTTGTATTGCAGCAGGTGTTGCATGCCTTTGGGGACCCGCACATGGTGGTGCCAATGAAGCATGTCTAAAAATGCTACAAGAAATAGGTTCTATTAAAAGAATTCCTGAATTTATTGCACGTGCAAAAGATAAAAATGATCCTTTCCGCCTTATGGGCTTTGGTCACCGTGTCTATAAAAATTATGACCCACGTGCAAAAATCTTGCAAAAAACCTGTCATGAGGTTTTAAAAGAGCTCAACATTCAAGATGATCCACTTCTTGATATTGCGATAGAACTTGAAAAAATTGCGCTAAATGATGAATATTTTATTGAGAAAAAGCTTTATCCCAATGTTGATTTCTACTCCGGTATTACGTTAAAAGCTCTAGGCTTTCCAACCGAAATGTTTACTGTTCTTTTTGC
>Jize-Aa16 [org=Bartonella tribocorum] [isolate=Jize-Aa16] [isolation_source=spleen] [host=Apodemus agrarius] [country=China:Handan city] [collection_date=2020] Bartonella tribocorum isolate Jize-Aa16 citrate synthase (gltA) gene, partial cds.
ATCAAAAATTACTTATATTGATGGCGATAAAGGCATACTGCTTTATCGTGGTTATCCTATCGATCAATTAGCTGAAAAAGGTGATTTTCTCGAAAGTTGTTATCTTCTCCTTTATGGAGAACTCCCAACACAGCAAGAAAAAAACGACTTTGATCGATGTATTATGCAACATACCATGGTCCACGAACAGTTTGCACGCTTCTTCCACGGTTTCCGCCGTGACTCTCATCCTATGGCTGTCATGGTTTCCTGCCTTGGCGCTATGTCTGCCTTCTATCACGACTCTATTGATATTACAGATCCTCACCAAAGAATGATTGCTTCTGTTCGTCTTATTTCAAAAGTTCCAACACTTGCTGCTATGGCCTATAAATATAGTATTGGACAACCATTTGTTTATCCACGCAATGATCTTAGTTATGCTGCAAATTTCCTCCGTATGTGCTTTGCTGTTCCTTGTGAAGAATATAAAACAAACCCTGTGCTTTCTCGGGCAATGGATCAAATCTTTATCCTTCATGCTGATCATGAGCAAAATGCTTCTACATCTACGGTACGTCTTGCTGGATCATCGGGTGCCAATCCGTTTGCTTCTATTGCAGCAGGTGTTGCATGCCTTTGGGGACCCGCACATGGTGGTGCCAATGAAGCATGTCTAAAAATGCTACAAGAAATAGGTTCTATTAAAAGAATTCCTGAATTTATTGCACGTGCAAAAGATAAAAATGATCCTTTCCGCCTTATGGGCTTTGGTCACCGTGTCTATAAAAATTATGACCCACGTGCAAAAATCTTGCAAAAAACCTGTCATGAGGTTTTAAAAGAGCTCAACATTCAAGATGATCCACTTCTTGATATTGCGATAGAACTTGAAAAAATTGCGCTAAATGATGAATATTTTATTGAGAAAAAGCTTTATCCCAATGTTGATTTCTATTCCGGTATTACGTTAAAAGCTCTAGGCTTTCCAACTGAAATGTTTACTGTTCTTTTTGC
>Jize-Aa17 [org=Uncultured Bartonella sp.] [isolate=Jize-Aa17] [isolation_source=spleen] [host=Apodemus agrarius] [country=China:Handan city] [collection_date=2020] Uncultured Bartonella sp. isolate Jize-Aa17 citrate synthase (gltA) gene, partial cds.
ATCAAAAATCACGTATATCGATGGTGATAAAGGAGTCCTACTTTATCGTGGCTATTCTATTGATCAGCTCGCTGAAAAAGGAGACTTTCTCGAAAGCTGTTATCTTTTGCTTTATGGAGAACTACCAACCAAACAAGAAAAAATTGATTTTGACTACCGTATTATGCAACACACGATGGTGCATGAACAATTTGCAAGATTTTTCCATGGCTTTCGTCGTGATTCTCATCCTATGGCTGTTATGGTTGCTTGCCTTGGAGCAATGTCTGCATTCTATCATGATTCCATTGATATTACAGATTCCCAACAGAGAATGATTGCTTCTATTCGTCTTATTTCCAAAGTGCCAACCCTTGCTGCAATGGCCTATAAATACAGCATTGGGCAACCATTTGTTTATCCCCGTAACGATCTCAGTTACGCTGCAAACTTCCTTCATATGTGCTTTTCTGTTCCTTGCCAAGAATATAAAATTAATCCAGTACTTGCTCGAGCTATGGACCGAATTTTCACCCTTCATGCAGATCATGAGCAAAATGCATCTACATCAACGGTACGTCTTGCTGGTTCATCAGGAGCCAATCCATTTGCCTGTATAGCAGCAGGTGTAGCATGCCTTTGGGGACCAGCGCACGGTGGTGCTAATGAAACATGTCTAAAAATGTTGCAAGAAATAGGCACTGTTCAAAAAATTCCTGAGTTTATCGCGCGTGCAAAAGATAAAAATGATCGTTTTCGTCTTATGGGTTTTGGCCATCGTGTCTATAAAAATTATGATCCACGTGCAAAAATCATGCAACAAACCTGCCATGAAGTCTTAAAAGAACTCAATATTCAAGATGATCCACTTCTTGATATTGCTATGGAACTTGAAAAAATTGCTCTAAATGATGAATACTTTATTGAAAAAAAGCTTTATCCTAATGTTGATTTCTATTCTGGTATTACATTAAAAGCCTTAGGTTTTCCAACTGAAATGTTTACTGTTCTCTTTGC
>Jize-Aa38 [org=Bartonella tribocorum] [isolate=Jize-Aa38] [isolation_source=spleen] [host=Apodemus agrarius] [country=China:Handan city] [collection_date=2020] Bartonella tribocorum isolate Jize-Aa38 citrate synthase (gltA) gene, partial cds.
ATCAAAAATTACTTATATTGATGGCGATAAAGGCATACTGCTTTATCGTGGTTATCCTATCGATCAATTAGCTGAAAAAGGTGATTTTCTCGAAAGTTGTTATCTTCTCCTTTATGGAGAACTCCCAACACAGCAAGAAAAAAACGACTTTGATCGATGTATTATGCAACATACCATGGTCCACGAACAGTTTGCACGCTTCTTCCACGGTTTCCGCCGTGACTCTCATCCTATGGCTGTCATGGTTTCCTGCCTTGGCGCTATGTCTGCCTTCTATCACGACTCTATTGATATTACAGATCCTCACCAAAGAATGATTGCTTCTGTTCGTCTTATTTCAAAAGTTCCAACACTTGCTGCTATGGCCTATAAATATAGTATTGGACAACCATTTGTTTATCCACGCAATGATCTTAGTTATGCTGCAAATTTCCTCCGTATGTGCTTTGCTGTTCCTTGTGAAGAATATAAAACAAACCCTGTGCTTTCTCGGGCAATGGATCAAATCTTTATCCTTCATGCTGATCATGAGCAAAATGCTTCTACATCTACGGTACGTCTTGCTGGATCATCGGGTGCCAATCCGTTTGCTTGTATTGCAGCAGGTGTTGCATGCCTTTGGGGACCCGCACATGGTGGTGCCAATGAAGCATGTCTAAAAATGCTACAAGAAATAGGTTCTATTAAAAGAATTCCTGAATTTATTGCACGTGCAAAAGATAAAAATGATCCTTTCCGCCTTATGGGCTTTGGTCACCGTGTCTATAAAAATTATGACCCACGTGCAAAAATCTTGCAAAAAACCTGTCATGAGGTTTTAAAAGAGCTCAACATTCAAGATGATCCACTTCTTGATATTGCGATAGAACTTGAAAAAATTGCGCTAAATGATGAATATTTTATTGAGAAAAAGCTTTATCCCAATGTTGATTTCTATTCCGGTATTACGTTAAAAGCTCTAGGCTTTCCAACTGAAATGTTTACTGTTCTTTTTGC
>Jize-Aa40 [org=Bartonella tribocorum] [isolate=Jize-Aa40] [isolation_source=spleen] [host=Apodemus agrarius] [country=China:Handan city] [collection_date=2020] Bartonella tribocorum isolate Jize-Aa40 citrate synthase (gltA) gene, partial cds.
ATCAAAAATTACTTATATTGATGGCGATAAAGGCATACTGCTTTATCGTGGTTATCCTATCGATCAATTAGCTGAAAAAGGTGATTTTCTCGAAAGTTGTTATCTTCTCCTTTATGGAGAACTCCCAACACAGCAAGAAAAAAACGACTTTGATCGATGTATTATGCAACATACCATGGTCCACGAACAGTTTGCACGCTTCTTCCACGGTTTCCGCCGTGACTCTCATCCTATGGCTGTCATGGTTTCCTGCCTTGGCGCTATGTCTGCCTTCTATCACGACTCTATTGATATTACAGATCCTCACCAAAGAATGATTGCTTCTGTTCGTCTTATTTCAAAAGTTCCAACACTTGCTGCTATGGCCTATAAATATAGTATTGGACAACCATTTGTTTATCCACGCAATGATCTTAGTTATGCTGCAAATTTCCTCCGTATGTGCTTTGCTGTTCCTTGTGAAGAATATAAAACAAACCCTGTGCTTTCTCGGGCAATGGATCAAATCTTTATCCTTCATGCTGATCATGAGCAAAATGCTTCTACATCTACGGTACGTCTTGCTGGATCATCGGGTGCCAATCCGTTTGCTTGTATTGCAGCAGGTGTTGCATGCCTTTGGGGACCCGCACATGGTGGTGCCAATGAAGCATGTCTAAAAATGCTACAAGAAATAGGTTCTATTAAAAGAATTCCTGAATTTATTGCACGTGCAAAAGATAAAAATGATCCTTTCCGCCTTATGGGCTTTGGTCACCGTGTCTATAAAAATTATGACCCACGTGCAAAAATCTTGCAAAAAACCTGTCATGAGGTTTTAAAAGAGCTCAACATTCAAGATGATCCACTTCTTGATATTGCGATAGAACTTGAAAAAATTGCGCTAAATGATGAATATTTTATTGAGAAAAAGCTTTATCCCAATGTTGATTTCTACTCCGGTATTACGTTAAAAGCTCTAGGCTTTCCAACTGAAATGTTTACTGTTCTTTTTGC
>Jize-Aa41 [org=Bartonella tribocorum] [isolate=Jize-Aa41] [isolation_source=spleen] [host=Apodemus agrarius] [country=China:Handan city] [collection_date=2020] Bartonella tribocorum isolate Jize-Aa41 citrate synthase (gltA) gene, partial cds.
ATCAAAAATTACTTATATTGATGGCGATAAAGGCATACTGCTTTATCGTGGTTATCCTATCGATCAATTAGCTGAAAAAGGTGATTTTCTCGAAAGTTGTTATCTTCTCCTTTATGGAGAACTCCCAACACAGCAAGAAAAAAACGACTTTGATCGATGTATTATGCAACATACCATGGTCCACGAACAGTTTGCACGCTTCTTCCACGGTTTCCGCCGTGACTCTCATCCTATGGCTGTCATGGTTTCCTGCCTTGGCGCTATGTCTGCCTTCTATCACGACTCTATTGATATTACAGATCCTCACCAAAGAATGATTGCTTCTGTTCGTCTTATTTCAAAAGTTCCAACACTTGCTGCTATGGCCTATAAATATAGTATTGGACAACCATTTGTTTATCCACGCAATGATCTTAGTTATGCTGCAAATTTCCTCCGTATGTGCTTTGCTGTTCCTTGTGAAGAATATAAAACAAACCCTGTGCTTTCTCGGGCAATGGATCAAATCTTTATCCTTCATGCTGATCATGAGCAAAATGCTTCTACATCTACGGTACGTCTTGCTGGATCATCGGGTGCCAATCCGTTTGCTTGTATTGCAGCAGGTGTTGCATGCCTTTGGGGACCCGCACATGGTGGTGCCAATGAAGCATGTCTAAAAATGCTACAAGAAATAGGTTCTATTAAAAGAATTCCTGAATTTATTGCACGTGCAAAAGATAAAAATGATCCTTTCCGCCTTATGGGCTTTGGTCACCGTGTCTATAAAAATTATGATCCACGTGCAAAAATCTTGCAAAAAACCTGTCATGAGGTTTTAAAAGAGCTCAACATTCAAGATGATCCACTTCTTGATATTGCGATAGAACTTGAAAAAATTGCGCTAAATGATGAATATTTTATTGAGAAAAAGCTTTATCCCAATGTTGATTTCTATTCCGGTATTACGTTAAAAGCTCTAGGCTTTCCAACTGAAATGTTTACTGTTCTTTTTGC
>Jize-Aa47 [org=Bartonella kosoyi] [isolate=Jize-Aa47] [isolation_source=spleen] [host=Apodemus agrarius] [country=China:Handan city] [collection_date=2020] Bartonella kosoyi isolate Jize-Aa47 citrate synthase (gltA) gene, partial cds.
GGTACGTCTTGCTGGATCATCAGGGGCTAATCCGTTTGCCTGTATTGCAGCAGGTGTTGCATGCCTTTGGGGACCCGCACATGGTGGTGCCAATGAAGCATGTCTAAAAATGCTACAAGAAATAGGTTCTATTAAAAGAATTCCTGAATTTATTGCACGTGCAAAAGATAAAAATGATCCTTTCCGCCTTATGGGCTTTGGTCACCGTGTCTATAAAAATTATGATCCACGTGCAAAAATCTTGCAAAAAACCTGTCATGAGGTTTTAAAAGAGCTCAACATTCAAGATGATCCACTTCTTGATATTGCGATAGAACTTGAAAAAATTGCGCTAAATGATGAATATTTTATTGAGAAAAAGCTTTATCCCAATGTTGATTTCTATTCCGGTATTACGTTAAAAGCTCTAGGCTTTCCAACTGAAATGTTTACTGTTCTTTTTGC
>Jize-Aa49 [org=Bartonella tribocorum] [isolate=Jize-Aa49] [isolation_source=spleen] [host=Apodemus agrarius] [country=China:Handan city] [collection_date=2020] Bartonella tribocorum isolate Jize-Aa49 citrate synthase (gltA) gene, partial cds.
GGTACGTCTTGCTGGATCATCGGGTGCCAATCCGTTTGCTTGTATTGCAGCAGGTGTTGCATGCCTTTGGGGACCCGCACATGGTGGTGCCAATGAAGCATGTCTAAAAATGCTACAAGAAATAGGTTCTATTAAAAGAATTCCTGAATTTATTGCACGTGCAAAAGATAAAAATGATCCTTTCCGCCTTATGGGCTTTGGTCACCGTGTCTATAAAAATTATGACCCACGTGCAAAAATCTTGCAAAAAACCTGTCATGAGGTTTTAAAAGAGCTCAACATTCAAGATGATCCACTTCTTGATATTGCGATAGAACTTGAAAAAATTGCGCTAAATGATGAATATTTTATTGAGAAAAAGCTTTATCCCAATGTTGATTTCTACTCCGGTATTACGTTAAAAGCTCTAGGCTTTCCAACCGAAATGTTTACTGTTCTTTTTGC
